# Supplementary material for: Patterns of MiRNA Expression in Arctic Charr Development
Source: PLoS One. 2014 Aug 29;9(8):e106084. doi: 10.1371/journal.pone.0106084 (PMC4149506; doi:10.1371/journal.pone.0106084)
Supplement: Table S1 — Background information and primers used for amplification of selected miRNA clusters. The names of S. salar contigs and miRNAs in clusters used for primer design, sequence identity (%) between Arctic charr and Salmon, and forward and reverse primer sequences are shown. (XLS) [file pone.0106084.s003.xls]

## Sheet: Sheet1
Contig in Salmo Salar	miRNA cluster	Primer sequence (5'-3')	Identity %
AGKD01198198.1	20b-3p, 18b*, 19c	TGAGGATATTGCAGTTTTCTGAAC	94
		TAATCCGCCAGATGTTGTGA
AGKD01020894.1	133b, 133a	TTTTTCTTTCTCTCTTTTCTAAACAGG	91
		TGAATTTGACGTGATTCAGACAC
AGKD01079956.1	143-3p, 143-5p	CATTCCAAAACACCCCAAGT	92
		GGCCAGGGTAATGCAGTAAA
AGKD01039727.1	219-5p, 219-3p	GAGACATACTTTGAGCCCTTGC	91
		AGCACTAAGAGCCGCAAAAA
AGKD01040644.1	sal-nov-242	CCCTTTACACAAAGCACTCG	96
		TGTTTTGCACTGGTGTGAGA
AGKD01042615.1	sal-nov-334	AAATGACTTGGGTTTATTTTGTAGA	92
		TGCAAGCAGTATATTAAGAGGATTTG
AGKD01070756.1	sal-nov-235	AAGCTCATTCTCCATATCCAACA	98
		TCACCCACTGGACCAAAACT
