# Supplementary material for: Patterns of MiRNA Expression in Arctic Charr Development
Source: PLoS One. 2014 Aug 29;9(8):e106084. doi: 10.1371/journal.pone.0106084 (PMC4149506; doi:10.1371/journal.pone.0106084)
Supplement: Table S2 — Conserved Arctic charr miRNAs. 326 known miRNAs were identified in the small-RNA-seq data. Included are miRNA names, miRNA sequences, number of raw reads per sample and names of miRNA orthologs. (XLS) [file pone.0106084.s004.xls]

## Sheet: Table_S2_new.csv
ID	Sequence	SB1	SB2	SB3	SB4	AC1	AC2	AC3	AC4	Ortholog
let-7a-5p	TGAGGTAGTAGGTTGTATAG	43968	199133	334022	356101	61663	98284	246955	528993	has-let-7a-5p
	TGAGGTAGTAGGTTATATAG	9	53	1174	69	13	18	38	100	spu-let-7
	TGAGGTAGTTGGTTGTATAG	45	456	939	1568	36	53	513	657	aga-let-7
	CGAGGTAGTAGGTTGTATAG	9	73	111	100	27	31	73	179	prd-let-7-5p
	GAGGTAGTAGGTTGTATAGT	54	360	630	322	67	155	403	590	prd-let-7-5p
	GTGAGGTAGTAGGTTGTATA	31	194	328	155	36	77	161	259	prd-let-7-5p
	TGAGGTAGTAGGTCGTATAG	19	78	125	80	13	30	52	100	prd-let-7-5p
	TGAGGTAGTAGGTTCTATAG	12	55	1132	75	13	17	28	63	prd-let-7-5p
	TGAGGTAGTAGGTTGAATAG	8	22	66	961	10	12	173	603	prd-let-7-5p
	TGAGGTAGTAGGTTGCATAG	36	109	148	146	32	38	97	172	prd-let-7-5p
	TGAGGTAGTAGGTTGGATAG	2811	7358	10276	8784	2166	2683	4841	9747	prd-let-7-5p
	TGAGGTAGTAGGTTGTATCG	32	102	265	134	29	29	57	118	prd-let-7-5p
	TGAGGTAGTAGGTTGTATTG	5	57	121	300	4	10	83	361	prd-let-7-5p
	TGAGGTAGTCGGTTGTATAG	26	83	145	100	14	23	60	89	prd-let-7-5p
	TGCGGTAGTAGGTTGTATAG	165	126	130	199	41	71	146	144	prd-let-7-5p
let-7a-3p	CTGTACAACCTCCTAGCTTC	153	239	404	423	243	142	237	381	gga-let-7a-2-3p
	CTGTACAACCTCCTAGCTTT	126	217	313	452	291	192	360	424	gga-let-7a-2-3p
	ATACAACTTACTGTCTTTCC	20	100	150	71	26	47	93	37	ola-let-7a-3p
	CTATACAACATACTGTCTTT	19	85	58	71	55	80	196	89	ola-let-7a-3p
	CTATACAACTTACTGTCTTT	137	292	210	380	386	388	770	348	ola-let-7a-3p
let-7b	TGAGGTAGTAGGTTGTGTGG	148	2444	8220	6084	132	520	2445	10107	dre-let-7b
	GTGAGGTAGTAGGTTGTGTG	3	29	124	72	0	2	14	143	dre-let-7b
let-7c-5p	TGAGGTAGTAGGTTGTATGG	28482	98174	131230	43246	34956	43222	66206	65927	rno-let-7c-5p
	TGAGGAAGTAGGTTGTATGG	46	258	265	88	42	44	114	61	ssc-let-7c
	TGAGGGAGTAGGTTGTATGG	70	440	432	230	91	94	303	116	ssc-let-7c
	GTTGAGGTAGTAGGTTGTAT	403	2300	3539	948	386	546	1038	1433	aca-let-7c-5p
	TGAGGTAGAAGGTTGTATGG	15	113	144	56	23	19	87	27	hsa-let-7c-5p
	TGAGGTAGCAGGTTGTATGG	26	121	113	45	41	42	52	33	rno-let-7c-5p
	TGAGGTAGTAGGCTGTATGG	92	91	87	25	28	23	52	26	hsa-let-7c-5p
	TGAGGTAGTCGGTTGTATGG	63	200	274	75	45	42	56	59	rno-let-7c-5p
	TTGAGGTAGTAGGTTGTATG	38	155	250	137	67	94	144	227	hsa-let-7c-5p
let-7c-3p	CTGTACAACCTTCTAGCTTT	253	533	801	458	555	387	781	439	hsa-let-7c-3p
let-7d-5p	TGAGGTAGTTGGTTGTATGG	114842	462518	682690	261278	144404	158167	320932	367455	tni-let-7d
	TGAGGTAGTTGGTTGTATTG	13153	65949	140210	149787	14372	19663	65224	206933	cin-let-7d-5p
	CGAGGTAGTTGGTTGTATGG	45	125	189	57	47	42	77	95	ipu-let-7d
	GAGGTAGTTGGTTGTATGGT	65	215	364	9	12	21	5	45	fru-let-7d
	TGAGGAAGTTGGTTGTATGG	269	1607	1942	910	326	276	773	536	ipu-let-7d
	TGAGGAAGTTGGTTGTATTG	31	288	473	687	44	39	190	409	csa-let-7d
	TGAGGCAGTTGGTTGTATGG	530	3364	4160	2300	881	624	2443	1722	ipu-let-7d
	TGAGGCAGTTGGTTGTATTG	69	559	1105	1928	101	94	571	1303	csa-let-7d
	TGAGGTACTTGGTTGTATGG	34	101	131	27	12	12	16	21	fru-let-7d
	TGAGGTAGTTCGTTGTATGG	35	92	104	25	17	19	17	30	fru-let-7d
	TGAGGTAGTTGCTTGTATGG	35	98	125	29	14	11	20	18	fru-let-7d
	TGAGGTAGTTGGATGTATGG	242	94	125	26	8	11	33	21	fru-let-7d
	TGAGGTAGTTGGTCGTATGG	47	179	266	54	41	42	58	81	ipu-let-7d
	TGAGGTAGTTGGTTCTATGG	44	135	2279	64	24	31	50	50	tni-let-7d
	TGAGGTAGTTGGTTGCATGG	49	198	272	88	51	61	102	76	tni-let-7d
	TGAGGTCGTTGGTTGTATGG	311	159	198	80	72	83	122	77	fru-let-7d
	TGCGGTAGTTGGTTGTATGG	428	361	433	176	210	152	297	114	fru-let-7d
	TGAGCTAGTTGGTTGTATGG	36	396	135	35	16	10	19	26	pol-let-7d-5p
	TGAGGGAGTTGGTTGTATGG	356	2464	2709	1756	584	464	1843	919	pol-let-7d-5p
	TGAGGGAGTTGGTTGTATTG	51	405	730	1316	64	71	460	810	cin-let-7d-5p
	TGAGGTAGTTGGCTGTATGG	427	381	392	137	94	96	215	113	pol-let-7d-5p
	TGAGGTAGTTGGCTGTATTG	62	49	86	74	8	8	36	82	cin-let-7d-5p
	TGCGGTAGTTGGTTGTATTG	61	58	91	134	23	19	63	67	cin-let-7d-5p
let-7d-3p	CGGTACAACCTTCTAGCTTT	39	84	93	36	111	103	153	58	pol-let-7d-3p
let-7e-5p	TGAGGTAGTAGATTGAATAG	3080	16244	59218	219783	3839	6877	55331	271976	aca-let-7e-5p
	TGAGGAAGTAGATTGAATAG	2	29	117	508	2	6	87	265	tgu-let-7e-5p
	TGAGGTAGAAGATTGAATAG	3	17	58	274	3	1	55	95	aca-let-7e-5p
	TGAGGTAGTAGATTCAATAG	2	12	187	94	4	2	15	67	aca-let-7e-5p
	GAGGTAGTAGATTGAATAGT	21	418	1635	1482	33	161	1025	1967	ipu-let-7e
	TGAGGCAGTAGATTGAATAG	8	93	272	1647	11	8	320	931	tni-let-7e
	TGAGGTAGTAGATTAAATAG	3	6	196	55	1	1	17	65	dre-let-7e
let-7e-3p	TAACTATACAATCTACTGTC	0	28	180	223	3	29	272	238	aca-let-7e-3p
let-7f-2-3p	CTATACAGTCTACTGTCTTT	23	25	44	45	64	22	65	59	mdo-let-7f-2-3p
let-7g	TGAGGTAGTAGTTTGTATAG	8377	15225	17507	39759	14953	15309	48190	57785	dre-let-7g
let-7g-3p	CTGTACAAGCCACTGCCTTG	26	47	57	222	42	42	109	274	mml-let-7g-3p
let-7h	TGAGGTAGTAAGTTGTGTTG	454	1118	1810	8992	650	890	2609	16017	ipu-let-7h
let-7i-5p	TGAGGTAGTAGTTTGTGCTG	169	611	1722	11066	250	342	1744	15766	aca-let-7i-5p
let-7j	TGAGGTAGTTGTTTGTACAG	184	456	636	1936	325	373	1104	2513	ccr-let-7j
let-7j-3p	CTATACAGTCTATTGCCTTC	5	26	54	177	7	40	100	218	gga-let-7j-3p
let-7k-5p	TGAGGGAGTAGATTGAATAG	7	41	155	1039	5	8	217	439	gga-let-7k-5p
miR-1-3p	TGGAATGTAAAGAAGTATGT	808598	2312903	3723254	4607787	924705	1058002	2436555	5046138	pol-miR-1-3p
	GGAATGTAAAGAAGTATGTA	197	771	1927	121	86	89	47	330	cte-miR-1
	TAGAATGTAAAGAAGTATGT	213	474	873	874	145	215	443	1036	eca-miR-1
	TGAAATGTAAAGAAGTATGT	1960	526	1052	935	177	180	400	976	bta-miR-1
	TGGAACGTAAAGAAGTATGT	306	874	1319	1257	220	223	539	1124	hco-miR-1
	TGGAATGTAAAGAACTATGT	232	564	13605	871	128	163	296	596	ptr-miR-1
	TGGAATGTAAAGAAGCATGT	573	1137	1593	2383	480	605	1271	1700	tni-miR-1
	TGGAATGTAAAGAAGTAAGT	65	148	189	275	57	54	121	293	eca-miR-1
	TGGAATGTAAAGAAGTATAT	228	530	863	876	174	188	470	1075	hhi-miR-1
	TGGAATGTAAAGAAGTATG	4333	7399	11262	29493	4137	4723	10000	36096	ppc-miR-1
	TGGAATGTAAAGAAGTCTGT	308	752	1106	983	179	157	357	727	cte-miR-1
	TGGAATGTAAAGAAGTGTGT	653	2092	2762	3030	556	582	2478	2559	cgr-miR-1
	TGGAATGTAAAGAAGTTTGT	66	192	266	294	81	72	206	476	hco-miR-1
	TGGAATGTAAAGACGTATGT	386	760	1193	840	285	242	512	675	cte-miR-1
	TGGAATGTAAAGCAGTATGT	3129	900	1238	1825	502	565	745	1342	cte-miR-1
	TGGAATGTAACGAAGTATGT	277	754	1098	1061	194	185	372	648	cte-miR-1
	TGGAATGTAAGGAAGTATG	15	60	90	165	7	15	90	112	ppc-miR-1
	TGGAATGTAAGGAAGTATGT	1531	5887	9494	10684	1425	1508	6246	8931	dre-miR-1
	TGGACTGTAAAGAAGTATGT	387	2236	1139	1386	179	172	385	649	bta-miR-1
	TGGATTGTAAAGAAGTATGT	41	3544	169	233	29	54	97	196	hco-miR-1
	TGTAATGTAAAGAAGTATGT	1438	57	109	148	26	38	80	127	hco-miR-1
	TCGAATGTAAAGAAGTATGT	253	664	958	881	127	151	260	567	prd-miR-1-3p
	TGGAATGCAAAGAAGTATGT	437	1154	1736	1837	349	402	815	1662	prd-miR-1-3p
	TGGAATGTAAAAAAGTATGT	109	194	259	432	56	55	152	368	mml-miR-1-3p
	TGGAATGTAAACAAGTATGT	160	430	651	575	87	92	160	395	tgu-miR-1-3p
	TGGAATGTAAAGAAGTAT	348	573	781	2146	342	344	1026	2007	crm-miR-1-3p
	TGGAATGTAAAGAAGTATGC	793	1473	2367	4182	876	800	1841	3964	cin-miR-1-3p
	TGGAATGTAACGAAGTGTGT	433	1148	1227	209	201	195	318	204	rno-miR-1-3p
	TGGAATGTAATGAAGTATGT	27	89	109	138	21	28	42	146	sko-miR-1-3p
	TGGAATGTAATGAAGTGTGT	115	242	277	74	67	77	169	104	rno-miR-1-3p
	TGGAATGTCAAGAAGTATGT	332	608	822	649	131	115	261	338	prd-miR-1-3p
	TGGCATGTAAAGAAGTATGT	457	867	1095	1465	319	316	558	865	prd-miR-1-3p
	TATGGAATGTAAAGAAGTAT	159	600	1098	1828	303	318	863	2549	mmu-miR-1a-3p
	TGGAATGTAAAGAAGTACGT	400	942	1385	1329	260	287	483	1195	pma-miR-1a-3p
	TGGAATGTAAAGAAGTATTT	62	277	442	382	93	141	314	448	oan-miR-1a-3p
	TGGAATGTAAAGAAGTATGA	483	760	989	1940	695	517	1138	1801	pma-miR-1b
	TGGAATGTAAAGAAGTATGG	23	71	91	289	44	38	96	180	pma-miR-1b
	TGGAATGTTAGGAAGTGTGT	133	136	147	51	56	64	117	72	oan-miR-1b
	TGGAATGTTAAGAAGTATGT	74	140	207	245	62	57	122	286	aca-miR-1b-3p
	AGGAATGTAAAGAAGTATGT	88	276	465	506	86	110	236	601	pma-miR-1c-3p
	ATCTGGAATGTAAAGAAGTA	42	174	330	315	49	72	153	471	pma-miR-1c-3p
	ATGGAATGTAAAGAAGTATG	29	56	102	136	45	59	93	163	pma-miR-1c-3p
	CGGAATGTAAAGAAGTATGT	321	1055	1654	1735	364	438	935	2053	pma-miR-1c-3p
	CTGGAATGTAAAGAAGTATG	200	571	1115	1066	261	250	548	1326	pma-miR-1c-3p
	GGGAATGTAAAGAAGTATGT	39	131	220	226	42	57	104	226	pma-miR-1c-3p
	TCTGGAATGTAAAGAAGTAT	77	373	660	677	125	138	307	829	pma-miR-1c-3p
	TGAATGTAAAGAAGTATGTA	32	84	206	140	27	29	61	192	pma-miR-1c-3p
	TGCAATGTAAAGAAGTATGT	2200	718	1114	1037	178	179	399	718	pma-miR-1c-3p
	TGGAAAGTAAAGAAGTATGT	26	71	88	103	19	15	27	104	pma-miR-1c-3p
	TGGAAGGTAAAGAAGTATGT	34	88	128	1308	29	34	87	147	pma-miR-1c-3p
	TGGAATATAAAGAAGTATGT	1541	689	1005	1090	214	223	541	1062	pma-miR-1c-3p
	TGGAATCTAAAGAAGTATGT	2083	664	1017	959	186	189	457	693	pma-miR-1c-3p
	TGGAATGAAAAGAAGTATGT	121	271	352	573	68	98	304	381	pma-miR-1c-3p
	TGGAATGGAAAGAAGTATGT	28	55	79	106	32	45	67	115	pma-miR-1c-3p
	TGGAATGTAAAGAAATATGT	114	323	12566	474	76	85	167	346	pma-miR-1c-3p
	TGGAATGTAAAGAAGAATGT	258	200	268	1353	274	297	415	600	pma-miR-1c-3p
	TGGAATGTAAAGAAGGATGT	82	99	89	385	104	186	212	293	pma-miR-1c-3p
	TGGAATGTAAAGAAGTAGGT	41	73	112	145	50	45	78	158	pma-miR-1c-3p
	TGGAATGTAAAGAAGTATCT	252	700	1066	945	146	188	284	689	pma-miR-1c-3p
	TGGAATGTAAAGAATTATGT	70	220	10949	326	63	134	171	382	pma-miR-1c-3p
	TGGAATGTAAAGAGGTATGT	202	495	833	922	205	203	516	1059	pma-miR-1c-3p
	TGGAATGTAAAGATGTATGT	49	103	115	190	51	49	111	173	pma-miR-1c-3p
	TGGAATGTAAAGTAGTATGT	1334	104	155	321	62	71	109	285	pma-miR-1c-3p
	TGGAATGTAAATAAGTATGT	27	96	185	150	34	62	71	154	pma-miR-1c-3p
	TGGAATGTACAGAAGTATGT	258	660	992	773	130	121	288	399	pma-miR-1c-3p
	TGGAATGTAGAGAAGTATGT	121	380	684	800	157	160	426	1012	pma-miR-1c-3p
	TGGAATGTATAGAAGTATGT	24	78	135	169	46	33	83	178	pma-miR-1c-3p
	TGGAATGTGAAGAAGTATGT	202	419	757	859	165	180	409	1033	pma-miR-1c-3p
	TGGAATTTAAAGAAGTATGT	1584	98	117	178	40	46	112	115	pma-miR-1c-3p
	TGGAGTGTAAAGAAGTATGT	162	1424	690	724	137	205	348	889	pma-miR-1c-3p
	TGGGATGTAAAGAAGTATGT	204	502	891	861	208	245	471	1104	pma-miR-1c-3p
	TGGTATGTAAAGAAGTATGT	32	94	126	171	35	38	104	170	pma-miR-1c-3p
	TTGAATGTAAAGAAGTATGT	31	57	119	154	22	42	56	129	pma-miR-1c-3p
miR-1-5p	TGGAATGTAAAGGAGTATGT	522	363	574	691	154	168	328	778	bbe-miR-1-5p
	ACATACTTCTTTATATGCCC	105	88	152	327	328	427	865	345	pol-miR-1-5p
	ACATACTTCTTTATGCGTCC	44	74	156	166	129	180	334	115	pol-miR-1-5p
miR-100-5p	AACCCGTAGATCCGAACTTG	53588	106498	123200	97688	78350	51913	73667	91579	asu-miR-100a-5p
	ACCCGTAGATCCGAACTTGT	1215	4058	6410	3439	1253	1396	2319	2593	prd-miR-100-5p
	GACCCGTAGATCCGAACTTG	32	98	187	318	47	30	68	483	asu-miR-100a-5p
	AACCCGCAGATCCGAACTTG	150	76	58	68	38	43	22	42	isc-miR-100
	AACCCGTAGATCCGAAC	49	63	41	57	53	37	37	59	ola-miR-100
	AACCCGTAGATCCGAACT	61	116	136	96	120	71	104	101	ola-miR-100
	AACCCGTAGATCCGAACTT	136	322	289	505	216	167	286	288	ola-miR-100
miR-100-3p	ACAAGCTCGTGTCTATAGGT	22	62	80	99	51	27	37	113	mmu-miR-100-3p
	CAAGCTCGTGTCTATAGGTA	939	2834	4526	1727	1095	502	1066	1957	cgr-miR-100-3p
miR-101-3p	TACAGTACTGTGATAACTGA	36594	77892	131303	213593	53439	40370	92306	207826	cgr-miR-101b-3p
	GTACTGTGATAACTGAAG	97	140	131	203	59	66	51	443	ggo-miR-101
	TACAGTACTGTGATAACCGA	42	70	81	118	26	24	53	99	sla-miR-101
	TACAGTACTGTGATAACT	29	47	50	153	43	20	74	160	cfa-miR-101
	TACAGTACTGTGATAACTGC	36	52	42	235	40	25	66	162	ppa-miR-101
	ACAGTACTGTGATAACTGAA	84	189	327	442	100	70	155	422	mml-miR-101-3p
	GTACAGTACTGTGATAACTG	413	959	1403	2091	663	429	1000	2249	tgu-miR-101-3p
	TACAGCACTGTGATAACTGA	22	104	139	348	55	27	99	147	mml-miR-101-3p
	TACAGTACTGTGATAACTG	66	116	141	459	97	44	142	398	aca-miR-101-3p
	TACAGTACTGCGATAACTGA	34	62	100	133	40	23	67	87	ccr-miR-101a
miR-101b	ACAGTACTATGATAACTGAA	90	105	97	92	78	54	70	107	tni-miR-101b
	GTACAGTACTATGATAACTG	4137	5851	5114	3282	5779	3273	4512	3559	fru-miR-101b
	TACAGTACTATGATAACTGA	4479	5516	4863	4669	5288	3317	4150	5144	fru-miR-101b
miR-101b-5p	CAGTTATCATGGTACCGGTG	235	356	361	153	259	164	132	145	ola-miR-101b-5p
	TCAGTTATCACTGTGCTGAT	50	147	223	275	62	42	75	301	aca-miR-101-1-5p
	TCAGTTATCATGGTACCGGT	129	246	254	121	120	74	61	181	ola-miR-101b-5p
miR-103	AGCAGCATTGTACAGGGCTA	11702	20444	27648	24667	15661	11389	16773	23276	eca-miR-103
miR-103-3p	CAGCATTGTACAGGGCTATG	130	178	276	148	165	120	176	150	gga-miR-103-3p
miR-106	AAAGTGCTTATAGTGCAGGT	1192	1456	1199	354	979	654	521	136	xtr-miR-106
	TCAAGTGCTTATAGTGCAGG	89	85	72	9	92	58	60	6	xtr-miR-106
	AAAGTGCTTACAGTGCAGGT	605	687	483	230	856	495	509	231	mne-miR-106a
miR-10a	TACCCTGTAGATCCGAATTT	62	92	96	24	130	37	59	22	bta-miR-10a
	TACCCTGTAGACCCGAATTT	143	153	166	31	75	33	28	12	eca-miR-10a
	TACCCTGTAGAGCCGAATTT	66	84	100	28	82	50	30	22	bta-miR-10a
miR-10b	TACCCTGTAGAACCGAATTT	499652	812880	779435	224327	732238	416190	418152	215077	tni-miR-10b
	ACCCTGTAGAACCGAATTTG	114743	214779	196985	61114	206810	111387	147496	54037	oar-miR-10b
	AACCCTGTAGAACCGAATTT	48	119	102	36	75	39	59	60	oar-miR-10b
	ACCCCGTAGAACCGAATTTG	75	334	140	27	128	60	80	26	oar-miR-10b
	ACCCTGTAGAACCGAAT	67	73	54	28	96	49	50	24	sha-miR-10b
	ACCCTGTAGAACCGAATTCG	67	105	80	27	85	38	41	15	oar-miR-10b
	ACCCTGTAGAACCGACTTTG	44	141	151	17	95	52	92	13	oar-miR-10b
	ACCCTGTAGAACCGCATTTG	107	94	1025	39	104	53	96	29	oar-miR-10b
	ACCCTGTAGAACCGGATTTG	44	74	984	17	116	46	67	11	oar-miR-10b
	ACCCTGTAGAACTGAATTTG	242	65	81	27	86	38	53	17	oar-miR-10b
	ACCCTGTAGCACCGAATTTG	45	138	157	24	47	24	47	13	oar-miR-10b
	ACCCTGTGGAACCGAATTTG	34	48	59	20	45	43	37	21	oar-miR-10b
	CACCCTGTAGAACCGAATT	83	93	55	38	118	65	58	31	ipu-miR-10b
	CACCCTGTAGAACCGAATTT	54495	103437	91356	20792	86667	46443	48595	18211	oar-miR-10b
	CCCTGTAGAACCGAATTTGT	169	299	292	55	249	145	158	94	cfa-miR-10b
	CTGTAGAACCGAATTTGT	357	249	152	110	426	301	167	152	cfa-miR-10b
	CTGTAGAACCGAATTTGTG	137	104	52	24	161	100	59	38	oar-miR-10b
	CTGTAGAACCGAATTTGTGT	129	186	155	37	212	136	122	25	cfa-miR-10b
	GCACCCTGTAGAACCGAATT	2320	4373	3387	402	4650	2117	1761	374	oar-miR-10b
	TAACCTGTAGAACCGAATTT	1338	93	98	15	96	21	23	18	bta-miR-10b
	TACCCAGTAGAACCGAATTT	51	98	98	29	70	39	38	16	ppy-miR-10b
	TACCCTGAAGAACCGAATTT	56	115	73	31	67	40	49	15	eca-miR-10b
	TACCCTGTAAAACCGAATTT	114	136	122	79	92	59	66	33	tni-miR-10b
	TACCCTGTACAACCGAATTT	179	237	184	30	97	46	44	23	eca-miR-10b
	TACCCTGTAGAACAGAATTT	187	178	128	118	82	34	55	17	tni-miR-10b
	TACCCTGTAGAACCGACTTT	289	352	408	113	249	127	102	96	tni-miR-10b
	TACCCTGTAGAACCGAGTTT	64	108	135	34	125	73	66	29	bta-miR-10b
	TACCCTGTAGAACCGCATTT	230	223	239	51	191	77	91	33	tni-miR-10b
	TACCCTGTAGAACCGGATTT	1121	1757	878	395	2896	971	1420	190	eca-miR-10b
	TACCCTGTAGCACCGAATTT	178	223	190	41	132	61	44	32	eca-miR-10b
	TACCCTGTCGAACCGAATTT	219	274	223	55	101	53	58	23	fru-miR-10b
	TACCTTGTAGAACCGAATTT	74	1578	110	35	97	53	34	25	tni-miR-10b
	TATCCTGTAGAACCGAATTT	1001	92	91	36	101	44	45	36	ppy-miR-10b
	TGTAGAACCGAATTTGT	175	95	65	30	152	110	48	33	cfa-miR-10b
	TGTAGAACCGAATTTGTG	54	30	21	8	49	48	21	7	cfa-miR-10b
	TGTAGAACCGAATTTGTGTG	80	118	89	23	113	72	89	17	cfa-miR-10b
	ACCCTGTAGAACCGAATT	161	163	130	63	213	106	147	50	cgr-miR-10b-5p
	ACCCTGTAGAACCGAATTT	238	424	280	209	347	217	389	126	aca-miR-10b-5p
	ATACCCTGTAGAACCGAATT	1108	1815	1457	418	1811	898	1162	278	mdo-miR-10b-5p
	CCTGTAGAACCGAATTTGT	47	66	31	20	57	36	33	53	oan-miR-10b-5p
	CCTGTAGAACCGAATTTGTG	83	103	108	32	124	102	57	38	rno-miR-10b-5p
	GTACCCTGTAGAACCGAATT	193	281	277	38	295	179	147	47	mmu-miR-10b-5p
	TACACTGTAGAACCGAATTT	245	269	190	67	109	60	92	26	hsa-miR-10b-5p
	TACCATGTAGAACCGAATTT	207	2621	151	39	74	36	45	17	hsa-miR-10b-5p
	TACCCCGTAGAACCGAATTT	326	469	427	120	333	160	162	88	mmu-miR-10b-5p
	TACCCTATAGAACCGAATTT	1060	300	295	71	184	91	127	46	mmu-miR-10b-5p
	TACCCTCTAGAACCGAATTT	1363	254	242	61	146	72	82	35	mmu-miR-10b-5p
	TACCCTGCAGAACCGAATTT	344	432	394	88	329	130	128	79	mmu-miR-10b-5p
	TACCCTGTAGAAACGAATTT	1239	109	101	32	50	20	26	17	mmu-miR-10b-5p
	TACCCTGTAGAACCAAATTT	209	356	3041	95	225	115	121	62	mmu-miR-10b-5p
	TACCCTGTAGAACCCAATTT	207	297	2863	77	130	69	84	34	mmu-miR-10b-5p
	TACCCTGTAGAACCGAAATT	65	78	94	36	74	33	33	16	hsa-miR-10b-5p
	TACCCTGTAGAACCGAATT	566	475	421	211	775	457	526	210	oan-miR-10b-5p
	TACCCTGTAGAACTGAATTT	168	240	216	69	269	136	124	76	mmu-miR-10b-5p
	TACCCTGTAGGACCGAATTT	49	79	80	19	89	42	40	20	mmu-miR-10b-5p
	TACCCTGTGGAACCGAATTT	129	172	180	69	147	68	72	59	mmu-miR-10b-5p
	TACTCTGTAGAACCGAATTT	81	124	118	42	119	57	54	32	mmu-miR-10b-5p
	TAGCCTGTAGAACCGAATTT	910	56	58	20	49	36	38	20	mmu-miR-10b-5p
	TCCCCTGTAGAACCGAATTT	168	218	192	51	144	95	79	18	rno-miR-10b-5p
	TGCCCTGTAGAACCGAATTT	72	106	89	34	125	65	49	32	rno-miR-10b-5p
miR-10b-3p	ACAGATTCGATTCTAGGGGA	397	583	486	132	657	387	533	135	pol-miR-10b-3p
	AGATTCGATTCTAGGGGAGT	253	408	374	80	311	153	184	78	pol-miR-10b-3p
	CAGATTCGATTCTAGGGGAG	243	344	382	81	397	218	242	97	pol-miR-10b-3p
miR-10c	TACCCTGTAGATCCGGATTT	217602	291504	286306	76349	370209	216238	184573	89525	ccr-miR-10c
	ACCCTGTAGATCCGGATTTG	41984	69018	63802	16655	76791	43187	47077	15594	ccr-miR-10c
	ACCCTGTAGATCCGGATTT	70	78	46	47	120	65	131	27	tni-miR-10c
	ACCCTGTAGATCCGGCTTTG	37	122	110	21	93	35	79	13	ccr-miR-10c
	ACCCTGTAGCTCCGGATTTG	29	111	103	21	47	25	32	17	ccr-miR-10c
	CACCCTGTAGATCCGGATTT	82	156	124	21	143	83	56	35	ccr-miR-10c
	CCCTGTAGATCCGGATTTGT	106	197	190	30	170	95	86	36	ccr-miR-10c
	CCTGTAGATCCGGATTTGTG	113	118	104	20	119	79	36	12	ccr-miR-10c
	CTACCCTGTAGATCCGGATT	52	76	77	14	88	49	47	16	ccr-miR-10c
	CTGTAGATCCGGATTTGTG	245	208	94	30	272	170	81	38	ccr-miR-10c
	TACCCCGTAGATCCGGATTT	120	158	160	40	162	82	70	19	ccr-miR-10c
	TACCCTATAGATCCGGATTT	494	131	111	42	106	45	39	19	ccr-miR-10c
	TACCCTCTAGATCCGGATTT	554	94	97	26	61	35	37	10	ccr-miR-10c
	TACCCTGCAGATCCGGATTT	128	163	137	27	149	92	63	30	ccr-miR-10c
	TACCCTGTAAATCCGGATTT	58	57	48	52	51	29	38	23	ccr-miR-10c
	TACCCTGTACATCCGGATTT	77	87	86	12	68	31	22	12	ccr-miR-10c
	TACCCTGTAGACCCGGATTT	152	139	145	29	147	69	72	34	ccr-miR-10c
	TACCCTGTAGATCCAGATTT	90	109	1184	25	108	53	47	17	ccr-miR-10c
	TACCCTGTAGATCCCGATTT	77	96	1118	16	76	32	42	21	ccr-miR-10c
	TACCCTGTAGATCCGGA	166	105	102	43	208	136	68	100	tni-miR-10c
	TACCCTGTAGATCCGGAT	75	60	47	20	110	51	51	38	fru-miR-10c
	TACCCTGTAGATCCGGATCT	81	88	96	15	77	50	24	12	ccr-miR-10c
	TACCCTGTAGATCCGGATT	123	123	127	67	254	157	166	64	tni-miR-10c
	TACCCTGTAGATCCGGATTC	139	150	108	24	124	61	46	30	ccr-miR-10c
	TACCCTGTAGATCCGGCTTT	173	182	211	66	181	119	108	83	ccr-miR-10c
	TACCCTGTAGATCCGGGTTT	75	94	104	26	125	67	64	28	ccr-miR-10c
	TACCCTGTAGATCCGGTTTT	87	86	82	19	135	71	57	28	ccr-miR-10c
	TACCCTGTAGATCTGGATTT	73	87	108	32	119	81	56	25	ccr-miR-10c
	TACCCTGTAGCTCCGGATTT	139	137	127	61	142	81	56	39	ccr-miR-10c
	TACCCTGTCGATCCGGATTT	148	229	222	37	115	69	52	23	ccr-miR-10c
	TACCCTGTGGATCCGGATTT	43	54	64	15	60	42	41	27	ccr-miR-10c
	TCCCCTGTAGATCCGGATTT	78	92	66	13	85	60	28	11	ccr-miR-10c
	TGCCCTGTAGATCCGGATTT	33	30	26	7	59	33	22	8	ccr-miR-10c
	TGTAGATCCGGATTTGT	81	57	42	17	74	44	23	44	fru-miR-10c
miR-10c-5p	TACCCTGTAGAATCGAATTT	954	125	121	37	112	65	57	25	aca-miR-10c-5p
	TACCCTGTAGATCCGGACTT	113	92	96	27	109	41	31	17	bbe-miR-10c-5p
miR-10d	ACCCTGCAGAACCGAATTTG	348	127	115	38	106	67	72	12	fru-miR-10d
	TACCCTGTAGAACCGAACTT	195	247	263	71	126	64	81	33	fru-miR-10d
	TACCCTGTAGAACCGAATCT	199	259	237	48	162	75	59	37	fru-miR-10d
	TACCCTGTAGAACCGAATTC	264	307	284	64	198	93	93	61	hhi-miR-10d
miR-122-5p	TGGAGTGTGACAATGGTGTT	45163	86851	95296	38243	27321	15547	15583	53689	mdo-miR-122-5p
	GTGGAGTGTGACAATGGTGT	42	100	100	18	20	10	17	30	ssc-miR-122
	TGGAGTGTGACAATGGCGTT	117	152	193	85	74	37	51	66	ssc-miR-122
	GGAGTGTGACAATGGTGTTT	94	182	190	68	63	31	36	82	mdo-miR-122-5p
	TGGAGCGTGACAATGGTGTT	43	107	109	74	21	11	17	39	mdo-miR-122-5p
	TGGAGTGTGACAATGGAGTT	52	201	264	134	42	20	51	109	gga-miR-122-5p
	TGGAGTGTGACAATGGGGTT	237	744	1074	164	193	145	186	233	mdo-miR-122-5p
	TGGAGTGTGACAATGGT	157	112	96	105	86	46	26	179	mdo-miR-122-5p
	TGGAGTGTGACAATGGTG	864	658	586	257	366	242	71	374	mdo-miR-122-5p
	TGGAGTGTGACAATGGTGT	299	480	481	469	146	98	103	627	mdo-miR-122-5p
miR-122-3p	AACGCCATTATCACACTAAA	40	53	92	56	91	26	82	66	gga-miR-122-3p
	AACGCCATTATCACACTATA	191	294	255	204	342	122	226	182	pol-miR-122-3p
	GAACGCCATTATCACACTAA	61	63	57	59	68	31	53	43	gga-miR-122-3p
miR-124-3p	TAAGGCACGCGGTGAATGCC	783	1525	1367	7246	1931	1371	3135	13813	bmo-miR-124
	TAAGGCACGCGGTGAAT	53	47	90	120	32	19	24	306	dya-miR-124
	TAAGGCACGCGGTGAATGA	5	57	82	206	17	19	27	237	dwi-miR-124
	TAAGGCACGCGGTGAATGC	108	200	348	1393	178	169	329	3086	dvi-miR-124
	TTAAGGCACGCGGTGAATG	74	111	169	230	60	43	87	264	xtr-miR-124
	TTAAGGCACGCGGTGAATGC	177	293	316	1067	510	341	662	2084	dmo-miR-124
	TAAGGCACGCGGTGAATG	171	239	501	749	135	101	151	965	dme-miR-124-3p
	TTAAGGCACGCGGTGAAT	33	45	78	179	24	15	25	196	mml-miR-124a-3p
	TCGTGTTCACAGCGGACCTT	24	48	108	39	48	43	78	42	oan-miR-124a-5p
	TGTGTTCACAGTGGACCTTG	26	50	79	93	43	36	102	124	mdo-miR-124a-5p
miR-124b	CGTGTTCACGGCGGACCTTG	416	785	1264	282	729	282	408	284	ccr-miR-124b
miR-124-5p	CGTGTTCACAGCGGACCTTG	634	1042	1503	617	1710	735	1246	746	pol-miR-124-5p
miR-125a	TCCCTGAGACCCTTAACCTG	6133	8555	24464	5872	8593	9484	8611	9334	dre-miR-125a
	CCCTGAGACCCTTAACCTGT	241	389	918	331	390	333	535	476	dre-miR-125a
miR-125a-3p	ACAGGTGAGGTCCTCGGGAA	1497	2442	2788	551	2374	990	1137	490	ola-miR-125a-3p
	ACAGGTGAGGTCCTCGGGA	49	114	125	34	74	51	57	34	ola-miR-125a-3p
	ACAGGTGAGGTCCTTGGGAA	568	1707	2275	448	907	484	784	490	ola-miR-125a-3p
	ACGGGTTGGGTTCTCGGGAG	264	568	854	279	320	156	304	293	oan-miR-125-3p
	CAGGTGAGGTCCTCGGGAAC	335	483	491	91	437	237	229	115	ola-miR-125a-3p
	CAGGTGAGGTCCTTGGGAAC	341	846	1136	271	389	234	370	305	ola-miR-125a-3p
miR-125b-3p	ACGGGTTAGGCTCTTGGGAC	47903	99776	108454	31348	79829	39124	59095	34454	hsa-miR-125b-1-3p
	ACGGGATAGGCTCTTGGGAC	36	95	91	30	36	13	36	10	mml-miR-125b-1-3p
	ACGGGCTAGGCTCTTGGGAC	90	297	289	159	158	53	171	78	rno-miR-125b-1-3p
	ACGGGGTAGGCTCTTGGGAC	87	302	218	174	158	56	178	60	rno-miR-125b-1-3p
	ACGGGTTAGGCTCTCGGGAG	2209	4212	6967	5789	3555	1903	4462	6131	hsa-miR-125b-1-3p
	ACGGGTTAGGCTCTTGGG	40	72	73	37	67	19	40	22	mml-miR-125b-1-3p
	ACGGGTTAGGCTCTTGGGA	145	290	346	117	218	117	164	85	hsa-miR-125b-1-3p
	ACGGGTTAGGCTCTTGGGCC	59	87	127	24	96	48	40	39	mmu-miR-125b-1-3p
	CGGGTTAGGCTCTCGGGAGC	184	320	470	151	304	201	248	181	hsa-miR-125b-1-3p
	CGGGTTAGGCTCTTGGGACG	57	85	89	36	95	65	32	48	rno-miR-125b-1-3p
miR-125c	TCCCTGAGACCCTAACTTGT	14299	17632	50319	16172	20354	17199	19163	28961	ola-miR-125c
	CCTGAGACCCTAACTTGTGA	70	74	147	29	96	87	100	90	ola-miR-125c
miR-126-3p	CGTACCGTGAGTAATAATGC	1311	1420	1710	1134	1698	891	859	1354	gga-miR-126-3p
	CTCGTACCGTGAGTAATAAT	3270	5952	6526	4124	4307	2381	3234	4756	ccr-miR-126-3p
	TCGTACCGTGAGTAATAATG	24312	29252	36063	25389	26262	13923	14512	29075	ssc-miR-126-3p
miR-126-5p	CATTATTACTTTTGGTACGC	9256	8947	7481	5148	12747	6825	6595	6766	bta-miR-126-5p
miR-126-5p	ATTATTACTTTTGGTACGCG	534	556	412	420	766	476	599	437	dre-miR-126a-5p
	TTATTACTTTTGGTACGCGC	59	45	39	38	100	60	45	63	ola-miR-126-5p
miR-1260	ATCCCACCGCTGCCACCA	696	782	562	267	1530	430	463	300	cgr-miR-1260
	TCGAATCCCACCGCTGCCAC	114	83	46	80	221	77	110	99	cgr-miR-1260
	TCGGATCCCACCGCTGCCAC	146	126	110	78	300	122	158	110	cgr-miR-1260
	TCGTATCCCACCGCTGCCAC	487	303	210	226	893	375	421	321	cgr-miR-1260
miR-128	TCACAGTGAACCGGTCTCTT	14628	16001	17064	10608	18059	13777	15993	9475	sla-miR-128
	CTCACAGTGAACCGGTCTCT	83	99	102	49	116	79	87	53	xtr-miR-128
	TCACAGTGAACCGGTCTCT	1251	1453	1772	1082	999	547	611	653	ggo-miR-128
miR-128-5p	CGGGGCCGGGGCACTGTCTG	38	84	128	18	21	28	45	54	hsa-miR-128-1-5p
	GGGGGCCGTTACACTGTAAG	102	427	700	106	52	51	55	122	gga-miR-128-2-5p
miR-129-5p	CTTTTTGCGGTCTGGGCTTG	861	4290	9195	9028	1005	1092	2137	14442	hhi-miR-129b-5p
	TCTTTTTGCGGTCTGGGCTT	7	37	121	75	7	7	21	116	dre-miR-129-5p
	TTTTTGCGGTCTGGGCTTGC	23	80	232	237	32	57	73	358	bta-miR-129
miR-129-3p	AAGCCCTTACCCCAAAAAGC	54	92	113	775	81	150	337	1465	ppy-miR-129-2-3p
miR-130a-3p	CAGTGCAATGTTAAAAGGGC	2809	3136	4107	3465	5334	3573	5456	3995	mmu-miR-130a-3p
	CAGTGCAATGTTAAAAGGG	81	112	139	99	132	85	125	115	mne-miR-130a
	CAGCGCAATATTAAAAGGGC	99	118	94	49	184	80	163	46	tgu-miR-130a-3p
miR-130a-5p	GCCCTTTTACTGCTGTACTA	165	328	479	56	201	114	95	55	gga-miR-130a-5p
	ATTGCCCTTTTTCTGTTGTA	75	112	153	77	85	64	85	42	tgu-miR-130a-5p
	CCCTTTTACTGCTGTACTAC	32	68	74	9	78	44	56	20	gga-miR-130a-5p
	GCCCCTTTTCTATTGTACTA	164	146	157	44	302	211	129	40	gga-miR-130a-5p
	GCCCCTTTTGTATTGTACTA	27	88	114	19	61	32	43	22	pma-miR-130a-5p
	GCCCTTTTTCTGTTGTACTA	153	236	277	46	193	97	99	59	gga-miR-130a-5p
miR-130b	CAGTGCAACAATGAAAGGGC	44803	49103	54941	41954	89702	51880	81628	68908	dre-miR-130b	in	the	seed	1
	CAGTGCAATAATGAAAGGGC	29543	43715	58197	48332	90196	51919	94746	101179	dre-miR-130b	SNP
	AGTGCAACAATGAAAGGGCA	1776	1346	1012	1614	3741	2177	3008	2341	ccr-miR-130b
	AGTGCAATAATGAAAGGGCA	1239	1488	1626	2016	4566	2740	4557	3928	ccr-miR-130b
	AGTGCAATGTTAAAAGGGCA	24	20	16	42	91	45	56	38	sha-miR-130b
	CAGCGCAACAATGAAAGGGC	107	100	99	51	186	90	165	93	dre-miR-130b
	CAGCGCAATAATGAAAGGGC	64	99	124	95	193	109	220	132	ccr-miR-130b
	CAGGGCAATAATGAAAGGGC	15	11	13	28	46	33	54	28	ccr-miR-130b
	CAGTGCAACAATGAAAGGCC	61	56	42	37	96	45	106	117	ccr-miR-130b
	CAGTGCAATAATGAAAGGAC	31	34	35	26	50	29	54	63	ccr-miR-130b
	CAGTGCAATAATGAAAGGCC	44	61	90	89	145	85	208	262	dre-miR-130b
	GCAGTGCAACAATGAAAGGG	23	38	30	24	77	36	62	42	ccr-miR-130b
	AGTGCAATAATGAAAGGGC	37	37	35	41	105	80	113	78	aca-miR-130b-3p
	CAGTACAATAATGAAAGGGC	24	138	33	28	56	27	55	55	tgu-miR-130b-3p
	CAGTGCAATAATGAAAGGG	301	434	697	548	766	447	942	1304	aca-miR-130b-3p
miR-130b-5p	ACTCTTTCCCTGTTGCACT	38	40	41	33	65	51	49	30	mmu-miR-130b-5p
	ACTCTTTCCCTGTTGCACTA	5797	6414	6929	3630	12413	8590	7740	4492	mmu-miR-130b-5p
	CACTCTTTCCCTGTTGCACT	52	79	95	26	130	126	109	78	mmu-miR-130b-5p
miR-130c	CAGTGCAATATTAAAAGGGC	34788	40211	49261	25207	65759	40351	65735	42031	dre-miR-130c
	AGTGCAATATTAAAAGGGC	108	95	100	63	198	98	161	111	aca-miR-130c
	AGTGCAATATTAAAAGGGCA	2971	2798	2512	1876	7467	4051	5625	1951	dre-miR-130c
	CAGTGCAATATTAAAAGG	726	623	587	341	718	478	488	508	ola-miR-130c
	CAGTGCAATATTAAAAGGCC	49	55	58	46	105	83	134	94	dre-miR-130c
	CAGTGCAATATTAAAAGGG	1560	1802	2408	1198	2089	1390	2338	2256	ola-miR-130c
	CAGTGCAATATTAAAAGGGA	43	47	79	97	52	41	93	165	dre-miR-130c
	GCAGTGCAATATTAAAAGGG	524	990	1175	324	1306	767	1302	661	dre-miR-130c
miR-132-3p	TAACAGTCTACAGCCATGGT	153	409	653	765	140	186	292	819	cfa-miR-132
miR-132-5p	ACCGTGGCTTTAGATTGTTA	67	213	467	918	64	54	150	887	ipu-miR-132a
miR-133-3p	TTTGGTCCCCTTCAACCAGC	3566	3157	4075	12774	8196	9187	16925	15285	spu-miR-133
	TGGTCCCCTTCAACCAGCTG	140	78	153	742	306	513	775	1045	bfl-miR-133
	TTGGTCCCCTTCAACCAGCT	1536	1367	2358	9984	3750	4982	9756	13702	sko-miR-133
	TTGGTCCCCTTCAACCAGC	17	10	38	134	54	48	93	204	ssc-miR-133b
	TTTGGTCCCCTTCAACCAG	24	21	24	91	39	34	77	109	ssc-miR-133b
	ATTTGGTCCCCTTCAACCAG	10	20	17	66	17	23	77	74	ppy-miR-133c
miR-133-5p	AGCTGGTAAAATGGAACCAA	2470	6056	8826	7000	4222	4259	6806	7491	gga-miR-133a-5p
	GCTGGTAAAATGGAACCAAA	600	2176	3518	1699	1090	1188	2360	1758	ola-miR-133-5p
	AGCTGGTAAAAAGGAACCA	78	144	264	142	103	88	77	158	mdo-miR-133a-2-5p
	AGCTGGTAAAAAGGAACCAA	1137	2729	4063	4178	1476	1679	2003	5160	mdo-miR-133a-2-5p
	GCTGGTAAAAAGGAACCAAA	47	172	290	201	59	75	101	245	mdo-miR-133a-2-5p
	AGCTGGTAAAATGGAAC	44	36	32	56	28	11	14	237	ccr-miR-133a-5p
	AGCTGGTAAAATGGAACC	51	88	104	82	36	52	65	95	ccr-miR-133a-5p
	AGCTGGTAAAATGGAACCA	219	427	549	273	294	268	413	286	ccr-miR-133a-5p
	GCTGGTCAAACGGAACCAAG	990	2724	3054	680	1781	1184	1722	958	mmu-miR-133b-5p
miR-135a-3p	ATATAGGGATGGAAGCCATG	414	653	607	392	879	472	681	485	mdo-miR-135a-3p
miR-135a-5p	TATGGCTTTTTATTCCTATG	12	68	148	152	27	33	132	197	gga-miR-135a-5p
miR-135b-3p	TATGGCTTTTTATTCCTATC	57470	80529	82182	33641	94876	45365	59058	27394	tni-miR-135b
	ATGGCTTTTTATTCCTATCT	73	115	125	64	108	54	81	31	tni-miR-135b
	TATGGCCTTTTATTCCTATC	229	72	79	49	88	45	51	21	tni-miR-135b
	TATGGCTTTTTATTCCTACG	744	1563	2569	2574	1129	1128	2531	2903	pma-miR-135b
	TCTGGCTTTTTATTCCTATC	68	76	51	14	81	20	50	11	tni-miR-135b
	ATGTAGGGTTTAAAGCCATT	38	115	111	20	96	38	87	19	oan-miR-135b-1-3p
miR-135b-5p	TATGGCTTTTTATTCCTATA	194	247	327	270	221	128	174	241	oan-miR-135b-5p
miR-135c	TATGGCTTTCTATTCCTATG	2139	4228	5673	4057	3756	3899	6947	4052	ipu-miR-135c
miR-137-3p	TTATTGCTTAAGAATACGCG	13293	29192	36348	14655	16293	16842	29154	11678	cgr-miR-137-3p
	ATTGCTTAAGAATACGCGTA	211	460	703	643	319	343	918	512	gga-miR-137-3p
	TATTGCTTAAGAATACGCGT	2112	4251	7700	4757	2457	2884	6244	4306	mdo-miR-137a
	TTATTGCTTGAGAATACGCG	1692	3291	3989	2740	1931	1791	2799	2579	aca-miR-137b-3p
	TATTGCTTGAGAATACGCGT	279	496	750	601	289	306	509	588	oan-miR-137b-3p
miR-137-5p	ACGGGTATTCTTGGGTGTAT	878	2877	1952	389	1074	845	1242	391	gga-miR-137-5p
	ACGGGTATTCTTGGGTGGAT	94	137	134	104	180	173	238	92	mml-miR-137-5p
	ACGGGTATTCTTGGGTTGAT	90	165	134	37	138	61	133	34	mml-miR-137-5p
miR-138	AGCTGGTGTTGTGAATCAGG	2026	5483	10170	10986	2530	2959	7325	13040	ppy-miR-138
miR-138-2-3p	GCTATTTCACAACACCAGGG	53	57	53	50	51	39	67	62	hsa-miR-138-2-3p
miR-1388-3p	ATCTCAGGTTCGTCAGCCCA	1774	3498	4313	6443	1816	1091	1559	5811	ipu-miR-1388
	AATCTCAGGTTCGTCAGCCC	105	169	240	281	83	42	74	195	ipu-miR-1388
miR-1388-5p	AGGACTGTCCAACTTGAGAA	1015	1421	1379	1492	1079	758	743	1553	ola-miR-1388-5p
	AGGACTGTCCAACCTGAGAA	108	137	272	1242	160	105	193	1400	dre-miR-1388-5p
	CAGGACTGTCCAACTTGAGA	80	142	142	160	108	72	94	176	dre-miR-1388-5p
miR-139-3p	TGGAGATGCTGCTCTGTTGG	164	322	454	197	222	148	213	205	tgu-miR-139-3p
miR-139-5p	TCTACAGTGCATGTGTCTCC	432	405	529	556	625	711	820	629	aca-miR-139-5p
miR-140-3p	TACCACAGGGTAGAACCACG	30365	70246	142747	216951	56094	59644	116669	255118	dre-miR-140-3p
	ACCACAGGGTAGAACCACGG	15856	39763	78998	79133	26014	25343	54020	71369	pol-miR-140-3p
	CCACAGGGTAGAACCACGGA	2639	8119	19626	13821	4710	4215	9135	16806	gga-miR-140-3p
	ACAGGGTAGAACCACGGA	70	93	120	233	50	84	99	461	cfa-miR-140
	ACCACAGGGTAGAACCACGC	18	36	106	110	51	30	66	91	ggo-miR-140
	AGTGGTTTTACCCTATGGTA	280	856	1354	1267	364	371	1176	1318	xtr-miR-140
	CACCACAGGGTAGAACCACG	19	42	84	111	22	24	63	128	ipu-miR-140
	CAGCGGTTTTACCCTATGGT	33	57	80	115	48	49	126	75	pma-miR-140
	ACAGGGTAGAACCACGGAC	96	160	239	240	129	223	168	434	gga-miR-140-3p
	ACCACAGGGAAGAACCACGG	5	33	87	112	17	8	80	43	ssc-miR-140-3p
	ACCACAGGGTAGAACCAC	15	49	69	201	33	40	87	103	ola-miR-140-3p
	ACCACAGGGTAGAACCACG	138	260	471	705	197	169	448	438	ola-miR-140-3p
	CACAGGGTAGAACCACGGA	41	59	126	319	46	71	92	1150	gga-miR-140-3p
	CACAGGGTAGAACCACGGAC	504	1736	3184	2046	702	696	1589	3113	gga-miR-140-3p
	CCACAGGGTAGAACCACG	18	43	96	105	33	29	67	131	ola-miR-140-3p
	CCACAGGGTAGAACCACGG	182	510	1126	825	233	173	399	942	ola-miR-140-3p
	TACCACAGGGCAGAACCACG	19	45	103	166	39	50	106	97	dre-miR-140-3p
	TACCACAGGGTAGAACC	35	50	84	125	39	28	54	142	mml-miR-140-3p
	TACCACAGGGTAGAACCAC	18	75	151	482	67	64	180	346	rno-miR-140-3p
	TGCCACAGGGTAGAACCACG	17	59	117	139	33	43	92	142	dre-miR-140-3p
miR-140-5p	CAGTGGTTTTACCCTATGGT	10811	26302	45983	51596	18063	19430	44955	69429	cgr-miR-140-5p
	CAGTGGTTTTACCCTATGG	1527	3030	5000	6846	2025	1715	3503	7823	aca-miR-140-5p
	CAGTGGTTTTACCCTATG	74	146	249	586	111	91	267	426	aca-miR-140-5p
	CAGTGGTTTTACCCTATGGA	57	132	203	333	112	101	235	378	tgu-miR-140-5p
	CAGTGGTTTTACCCTATGGC	35	65	83	266	72	58	211	193	tgu-miR-140-5p
miR-142-3p	TGTAGTGTTTCCTACTTTAT	4015	4062	3831	8170	3216	2308	2996	7344	eca-miR-142-3p
	GTAGTGTTTCCTACTTTATG	3915	6359	8760	13566	2983	2449	4048	11661	ipu-miR-142
	TCCATAAAGTAGAAAGCACT	455	397	439	1046	766	645	1093	1028	ola-miR-142
	TCCATAAAGTAGAGAGTACT	38	23	36	78	27	32	66	121	ola-miR-142
miR-142-5p	CATAAAGTAGAAAGCACTAC	145	142	211	616	153	115	206	580	tni-miR-142b
miR-143-3p	TGAGATGAAGCACTGTAGCT	106262	219013	254815	431009	177107	132284	247463	560637	bta-miR-143
	TGAGATGAAGCACTGTAG	2543	5502	7375	11696	3131	2317	4227	19028	mdo-miR-143-3p
	TGAGATGAAGCACTGTAGC	4211	7744	9381	16727	6556	4860	7743	22138	mdo-miR-143-3p
	ATGAAGCACTGTAGCTC	113	132	162	202	134	108	117	307	cfa-miR-143
	CGAGATGAAGCACTGTAGCT	78	164	183	358	122	91	152	428	bta-miR-143
	CTGAGATGAAGCACTGTAGC	494	974	1207	2619	810	593	1045	3448	bta-miR-143
	GATGAAGCACTGTAGCTC	151	297	336	291	175	117	145	408	ptr-miR-143
	GATGAAGCACTGTAGCTCT	41	93	137	109	42	35	72	173	xtr-miR-143
	TAAGATGAAGCACTGTAGCT	38	70	95	152	53	30	50	175	bta-miR-143
	TCAGATGAAGCACTGTAGCT	35	45	74	79	26	12	29	59	bta-miR-143
	TGAAATGAAGCACTGTAGCT	38	46	57	89	36	20	42	96	bta-miR-143
	TGAGACGAAGCACTGTAGCT	54	102	116	157	57	46	79	184	lla-miR-143
	TGAGATAAAGCACTGTAGCT	204	69	93	143	41	31	63	125	bta-miR-143
	TGAGATGAAACACTGTAGCT	46	68	65	183	48	28	77	130	xtr-miR-143
	TGAGATGAACCACTGTAGCT	51	67	84	126	46	38	29	82	bta-miR-143
	TGAGATGAAGCAATGTAGCT	274	52	71	76	22	16	31	60	aja-miR-143
	TGAGATGAAGCACCGTAGCT	70	97	99	147	61	61	74	160	bta-miR-143
	TGAGATGAAGCACTATAGCT	44	73	822	107	48	23	63	124	bta-miR-143
	TGAGATGAAGCACTCTAGCT	45	68	840	146	40	33	49	128	aja-miR-143
	TGAGATGAAGCACTGTACCT	79	99	85	72	49	37	46	69	bta-miR-143
	TGAGATGAAGCACTGTAGA	76	223	387	1524	122	110	324	2991	lla-miR-143
	TGAGATGAAGCACTGTAGAA	10	69	105	641	26	20	90	1207	lla-miR-143
	TGAGATGAAGCACTGTAGCA	625	1715	2807	11716	1227	904	2751	18790	xtr-miR-143
	TGAGATGAAGCACTGTAGCC	142	238	304	633	210	155	315	900	aja-miR-143
	TGAGATGAAGCACTGTAGT	39	74	110	442	56	28	104	649	lla-miR-143
	TGAGATGAAGCACTGTATCT	16	87	76	138	15	16	101	44	aja-miR-143
	TGAGATGAAGCACTGTCGCT	49	67	79	105	35	20	34	119	bta-miR-143
	TGAGATGAAGCACTGTGGCT	21	58	91	78	36	31	67	150	xtr-miR-143
	TGAGATGAAGCATTGTAGCT	207	34	40	110	35	27	43	84	bta-miR-143
	TGAGATGAAGCCCTGTAGCT	38	89	124	107	59	38	74	98	bta-miR-143
	TGAGATGACGCACTGTAGCT	62	126	132	143	65	28	73	123	bta-miR-143
	TGAGATGAGGCACTGTAGCT	49	101	126	255	75	53	136	509	ptr-miR-143
	TGAGATGCAGCACTGTAGCT	19	67	68	72	42	14	25	66	aja-miR-143
	TGAGATGGAGCACTGTAGCT	17	46	57	112	40	33	60	125	lla-miR-143
	TGAGCTGAAGCACTGTAGCT	36	221	83	117	46	23	40	64	bta-miR-143
	TGAGGTGAAGCACTGTAGCT	15	132	43	52	23	16	40	96	aja-miR-143
	TGCGATGAAGCACTGTAGCT	273	75	54	108	48	26	40	47	aja-miR-143
	TGGGATGAAGCACTGTAGCT	178	48	51	80	44	29	54	117	xtr-miR-143
	AGAGATGAAGCACTGTAGCT	20	49	49	110	35	14	57	123	mdo-miR-143-3p
	GAGATGAAGCACTGTAGCTC	41	115	194	159	72	47	71	312	mdo-miR-143-3p
	TGAGATCAAGCACTGTAGCT	303	79	79	112	57	26	56	69	mdo-miR-143-3p
	TGAGATGAAGCACTGTAA	24	78	105	336	16	19	53	483	pma-miR-143-3p
	TGAGATGAAGCACTGTAACT	45	54	64	82	24	28	49	92	pma-miR-143-3p
	TGAGATGAAGCACTGTAGTT	27	68	53	154	60	32	92	203	mdo-miR-143-3p
miR-143-5p	GGTGCAGTGCTGCATCTCTG	312	645	737	539	517	298	335	638	oan-miR-143-5p
miR-144-3p	CTACAGTATAGATGATGTAC	714	1038	3665	749	662	975	2626	1430	ptr-miR-144
	TACAGTATAGATGATGTACT	40	27	90	38	67	74	102	40	ppa-miR-144
	TACATCATCTATACTGTAGT	45	85	85	25	78	68	105	44	ccr-miR-144
miR-144-5p	AGGATATCATCATATACTGT	7420	9692	14085	3069	12004	10142	12066	2837	rno-miR-144-5p
	GGATATCATCATATACTGTA	5990	10380	15866	4033	9239	8434	13000	4153	rno-miR-144-5p
	ATATCATCATATACTGTAAG	17	35	50	63	40	29	65	131	rno-miR-144-5p
	CAGGATATCATCATATACTG	48	83	152	22	81	63	120	19	rno-miR-144-5p
	GATATCATCATATACTGTAA	303	510	1072	354	309	442	696	474	rno-miR-144-5p
miR-145-5p	GTCCAGTTTTCCCAGGAATC	846	545	803	5675	1986	2435	2348	7001	ppy-miR-145
	TCCAGTTTTCCCAGGAATCC	14	11	13	64	42	38	65	96	mne-miR-145
miR-145-3p	GGATTCCTGGAAATACTGTT	13153	35244	28255	13076	15872	10518	11406	9812	mml-miR-145-3p
	GATTCCTGGAAATACTGTTC	25	89	103	82	36	19	29	87	mml-miR-145-3p
	TTCCTGGAAATACTGTTCTA	36	66	91	82	44	35	60	88	mdo-miR-145-3p
	ATTCCTGGAAATACTGTTCT	441	1119	1282	1462	471	478	923	1567	mmu-miR-145a-3p
miR-146a	TGAGAACTGAATTCCATAGA	38758	80403	100751	97315	39182	29504	35845	64425	ola-miR-146a-5p
	GAGAACTGAATTCCATAGAT	31	56	75	48	292	195	260	260	ola-miR-146a-5p
	TGAGAACTGAATTCCATAG	68	175	237	441	64	67	97	229	aca-miR-146a-5p
	TGAGAACTGAATTCCATAGC	58	66	62	129	63	43	39	36	ola-miR-146a-5p
miR-146b	TGAGAACTGAATTCCAAGGG	1871	2906	3188	2322	1834	1156	1259	1883	ipu-miR-146b
	TTGAGAACTGAATTCCAAGG	568	889	1101	1390	671	543	576	1173	dre-miR-146b
miR-148	TCAGTGCATTACAGAACGTT	6884	12431	19269	16457	8036	5821	10744	16861	fru-miR-148
	TCAGTGCATTACAGAACTTT	1653	3079	4061	2786	2826	1717	2618	2389	fru-miR-148
miR-148-5p	AAGTTCTGTGATACACTTAG	683	1854	3437	1995	658	599	784	1753	mml-miR-148b-5p
	CAAGTTCTGTGATACACTTA	107	286	599	255	72	92	140	304	mmu-miR-148b-5p
miR-150	TCTCCCAATCCTTGTACCAG	187	79	48	246	297	284	186	616	dre-miR-150
miR-152	TCAGTGCATAACAGAACTTT	39201	89006	162195	164218	62535	46885	98817	188809	ola-miR-152
	AGTGCATAACAGAACTTTG	35	67	65	67	31	25	37	76	fru-miR-152
	TCAGAGCATAACAGAACTTT	42	467	255	258	56	42	122	161	fru-miR-152
	TCAGCGCATAACAGAACTTT	118	433	468	342	194	111	351	293	tni-miR-152
	TCAGGGCATAACAGAACTTT	46	158	100	242	82	61	156	201	fru-miR-152
	TCAGTACATAACAGAACTTT	26	40	87	96	35	33	48	90	ola-miR-152
	TCAGTGCATAACAGAACCTT	26	57	86	99	23	17	36	80	tni-miR-152
	TCAGTGCATAACAGCACTTT	21	44	793	66	30	28	52	73	tni-miR-152
	TCAGTGCATAGCAGAACTTT	7	26	89	121	19	13	65	152	fru-miR-152
miR-152-5p	AAGTTCTGTGATACACTTCG	1798	4175	6127	3921	2270	1881	3448	3536	hsa-miR-152-5p
	AAAGTTCTGTGATACACTTC	30	78	129	48	46	42	54	36	mdo-miR-152-5p
miR-153-3p	TTGCATAGTCACAAAAGTGA	3169	3133	2634	3199	7787	6061	10578	4050	pma-miR-153-3p
	TTGCATAGTCACAAAAGTG	150	176	148	107	271	179	255	151	cfa-miR-153
	TGCATAGTCACAAAAGTGAT	41	32	26	14	124	73	75	25	pma-miR-153-3p
	TTGCATAGTCACAAAAATGA	838	687	624	832	1816	1484	2116	919	dre-miR-153c
	TTGCATAGTCACAAAAATG	51	53	38	32	57	51	51	34	dre-miR-153b
miR-153-5p	ATTTTTGTGATGTTGCAGCT	2167	4320	3660	875	2942	1773	1859	857	oan-miR-153-2-5p
	GTCATCTTTGTGATTTGCAG	60	72	55	13	99	66	45	20	pma-miR-153-5p
	GTCATTTTTGTGATGTTGCA	745	397	220	46	1408	646	482	39	rno-miR-153-5p
	TCATTTTTGTGATGTTGCAG	75	101	109	25	162	92	130	29	hsa-miR-153-5p
	TTTTTGTGATGTTGCAGCTA	249	371	414	81	364	200	206	100	hsa-miR-153-5p
miR-155	TTAATGCTAATCGTGATAGG	29	34	64	130	38	25	72	172	ipu-miR-155
miR-1595-3p	AGCCTCCTGGTCCTACTGCT	103	118	121	62	126	86	73	58	gga-miR-1595-3p
miR-15a-3p	CAGGCCGTACTGTGCTGCCG	57	111	163	77	75	44	58	93	dre-miR-15a-3p
miR-15a-5p	TAGCAGCACAGAATGGTTTG	1574	1630	2153	2863	2490	2287	3310	3069	dre-miR-15a-5p
miR-15b	TAGCAGCGCATCATGGTTTG	3511	3017	2656	2100	4852	2880	3072	1887	fru-miR-15b
	TAGCAGCACATCATGTTTTG	749	552	588	512	1788	1468	1390	601	xla-miR-15c
miR-15c	TAGCAGCACGTCATGGTTTG	9101	9713	10720	3538	14252	9820	11547	4811	meu-miR-15c
miR-15c-5p	GTAGCAGCACGTCATGGTTT	84	74	67	18	95	72	84	24	gga-miR-15c-5p
miR-16-5p	TAGCAGCACGTAAATATTGG	57859	70896	68503	48619	70958	51848	59651	52813	pma-miR-16-5p
	AGCACGTAAATATTGGAG	249	177	121	74	133	155	93	96	fru-miR-16
	CACGTAAATATTGGAG	66	103	82	39	56	47	18	111	fru-miR-16
	GCACGTAAATATTGGAG	86	120	90	60	59	48	29	185	fru-miR-16
	AGCAGCACGTAAATATTGGA	320	391	393	224	339	227	273	179	pma-miR-16-5p
	GTAGCAGCACGTAAATATTG	168	277	246	142	139	137	124	121	pma-miR-16-5p
	TAGCAGCACGTAAATATTCG	51	60	49	160	42	36	45	39	pma-miR-16-5p
	GCACGTAAATATTGGCG	82	76	53	33	50	50	22	92	oan-miR-16a-5p
	TAGCAGCACGTAAATATT	50	69	33	60	70	45	66	29	aca-miR-16a-5p
	TAGCAGCACGTAAATATTG	131	127	98	134	151	105	139	106	aca-miR-16a-5p
	TAGCAGCACGTAAATATTTG	62	214	211	307	114	61	138	89	dre-miR-16b
miR-16c-5p	TAGCAGCACGTAAATACTGG	12943	12743	12485	4591	18158	11898	13562	5325	xtr-miR-16c
	CAGTATTGAACGTGCTGCTG	31	72	99	50	83	39	57	42	ipu-miR-16c
	CCAGTATTGAACGTGCTGCT	51	150	192	61	110	48	87	55	ipu-miR-16c
miR-1692	CCTTCGATAGCTCAGTTGGT	1875	5184	7286	4237	6418	11713	6844	8062	gga-miR-1692
	GGGGGTGTAGCTCAGTTGGT	124	5	22	0	156	52	60	1	gga-miR-1692
	GGTGGCTGTAGCTCAGTTGG	27	28	86	25	95	41	81	47	gga-miR-1692
	GGTGGTCGTAGCTCAGTTGG	151	11	44	0	243	41	93	2	gga-miR-1692
miR-17-5p	CAAAGTGCTTACAGTGCAGG	69302	85782	76525	26091	128386	78017	83363	27176	mne-miR-17-5p
	TAAAGTGCTTACAGTGCAGG	2736	2204	2189	1771	8654	5507	6853	2052	ggo-miR-17-5p
	CAAAGAGCTTACAGTGCAGG	32	97	59	26	52	34	49	7	mne-miR-17-5p
	CAAAGCGCTTACAGTGCAGG	111	231	215	124	213	83	220	55	mne-miR-17-5p
	CAAAGGGCTTACAGTGCAGG	79	234	158	100	177	63	264	34	mne-miR-17-5p
	CAAAGTGCTTACAGCGCAGG	75	64	324	24	121	87	58	30	sla-miR-17-5p
miR-17-3p	ACTGCAGTGGAGGCACTTCT	57	53	46	13	94	54	87	15	ccr-miR-17-3p
miR-1788-3p	CAGGCAGCTAAAGCAAGTCT	461	1592	2730	1430	447	778	1698	1383	aca-miR-1788-3p
miR-18b-5p	TAAGGTGCATCTAGTGTAGT	23515	35195	30493	7412	32256	19230	19939	7278	hsa-miR-18b-5p
miR-18a-5p	TAAGGTGCATCTAGTGCAGA	19936	24050	16874	4444	29616	19434	17962	5198	rno-miR-18a-5p
	TAAGGTGCATCTAGTGTAG	1277	2282	2610	1070	1404	857	1022	963	ipu-miR-18a
	TAAGGCGCATCTAGTGTAGT	89	218	160	75	126	52	131	43	hsa-miR-18b-5p
	TAAGGCGCATCTAGTGCAGA	89	171	96	35	125	51	124	25	rno-miR-18a-5p
	TAAGGGGCATCTAGTGCAGA	72	131	80	40	99	40	107	20	rno-miR-18a-5p
	TAAGGGGCATCTAGTGTAGT	60	154	128	49	74	37	102	21	xla-miR-18
	TAAGGTGCATCTAGTGCAG	129	147	142	127	242	132	217	183	ipu-miR-18a
miR-18a-3p	ACTGCCCTAAGTGCTCCTTC	41	58	28	8	67	60	60	14	mdo-miR-18a-3p
	ACTGCCCTACGTGCTCCTTC	43	32	36	19	105	79	75	25	mdo-miR-18a-3p
	CTGCCCTACGTGCTCCTTCT	56	45	37	12	136	71	66	10	mdo-miR-18a-3p
miR-18b-3p	ACTGCCCTAGTTGCTCCTTC	50	43	49	14	140	76	81	7	mdo-miR-18b-3p
	CTGCCCTATGTGCCCCTTCT	44	24	27	7	105	49	55	5	dre-miR-18b-3p
miR-181a-5p	AACATTCAACGCTGTCGGTG	220537	493750	749490	434815	296178	211783	499454	355550	bta-miR-181a
	AAAATTCAACGCTGTCGGTG	578	81	99	50	48	16	38	37	ssc-miR-181a
	AACACTCAACGCTGTCGGTG	101	597	277	108	74	58	103	62	ssc-miR-181a
	AACATCCAACGCTGTCGGTG	60	182	215	109	69	50	90	73	bta-miR-181a
	AACATTAAACGCTGTCGGTG	454	125	141	38	19	10	21	12	ssc-miR-181a
	AACATTCAAAGCTGTCGGTG	40	89	127	48	19	14	37	16	bta-miR-181a
	AACATTCAACACTGTCGGTG	101	3381	372	167	104	75	220	135	ssc-miR-181a
	AACATTCAACCCTGTCGGTG	55	154	227	122	40	29	85	70	bta-miR-181a
	AACATTCAACGATGTCGGTG	55	77	102	13	15	9	26	17	bta-miR-181a
	AACATTCAACGCCGTCGGTG	753	217	292	142	98	68	175	94	ssc-miR-181a
	AACATTCAACGCTATCGGTG	81	133	224	148	77	49	104	97	ssc-miR-181a
	AACATTCAACGCTCTCGGTG	59	93	171	62	42	22	39	31	ssc-miR-181a
	AACATTCAACGCTGCCGGTG	158	191	2908	236	160	173	195	147	ssc-miR-181a
	AACATTCAACGCTGTAGGTG	58	60	102	60	20	13	28	15	bta-miR-181a
	AACATTCAACGCTGTCAGTG	100	198	287	191	109	56	193	143	ssc-miR-181a
	AACATTCAACGCTGTCCGTG	50	89	145	73	35	19	40	41	ssc-miR-181a
	AACATTCAACGCTGTCGATG	93	168	281	154	80	53	167	118	ssc-miR-181a
	AACATTCAACGCTGTCGCTG	73	104	185	82	42	38	65	34	bta-miR-181a
	AACATTCAACGCTGTCGGAG	88	192	201	257	139	70	277	86	ssc-miR-181a
	AACATTCAACGCTGTCGGCG	745	1187	1137	1681	1330	838	2459	758	ssc-miR-181a
	AACATTCAACGCTGTCGGGG	376	1565	1893	529	912	484	2157	536	ssc-miR-181a
	AACATTCAACGCTGTCGGTA	74	175	219	166	73	58	139	103	ssc-miR-181a
	AACATTCAACGCTGTCGGTC	59	117	161	111	37	27	73	59	bta-miR-181a
	AACATTCAACGCTGTCGTTG	36	105	163	74	44	29	136	30	ssc-miR-181a
	AACATTCAACGCTGTTGGTG	114	266	396	197	135	92	258	176	ssc-miR-181a
	AACATTCACCGCTGTCGGTG	76	146	214	92	39	20	72	40	bta-miR-181a
	AACATTCAGCGCTGTCGGTG	52	98	172	71	61	42	106	64	bta-miR-181a
	AACATTCCACGCTGTCGGTG	53	94	123	46	25	24	42	37	bta-miR-181a
	AACATTCGACGCTGTCGGTG	45	118	201	108	73	66	128	104	ssc-miR-181a
	AACATTTAACGCTGTCGGTG	434	107	133	83	60	34	97	51	ssc-miR-181a
	AACCTTCAACGCTGTCGGTG	113	223	284	136	67	39	99	60	bta-miR-181a
	AACGTTCAACGCTGTCGGTG	30	89	126	75	50	32	73	59	ssc-miR-181a
	AATATTCAACGCTGTCGGTG	470	60	114	93	58	36	66	61	bta-miR-181a
	ACATTCAACGCTGTCGGTGA	169	356	687	171	155	111	123	220	bta-miR-181a
	ACCATTCAACGCTGTCGGTG	90	214	291	159	89	62	156	53	ssc-miR-181a
	ATTCAACGCTGTCGGTGAGT	45	42	69	108	44	50	51	318	ssc-miR-181a
	AACATTCAACGCTGTCG	284	758	937	786	363	268	1208	459	ola-miR-181a-5p
	AACATTCAACGCTGTCGG	1538	2817	3679	3019	1815	1122	3051	2226	ola-miR-181a-5p
	AACATTCAACGCTGTCGGA	30	98	193	172	30	25	85	146	ola-miR-181a-5p
	AACATTCAACGCTGTCGGT	2249	4155	5431	5656	3016	2075	5481	4512	sha-miR-181a-5p
	GACATTCAACGCTGTCGGTG	24	77	111	39	38	22	55	69	ssc-miR-181a
	TCAACGCTGTCGGTGA	46	42	87	30	15	33	15	40	ccr-miR-181a
	TTCAACGCTGTCGGTGAG	22	40	127	50	18	37	64	74	cfa-miR-181a
miR-181a-3p	ACCATCGACCGTTGACTGTG	25485	58650	99819	26256	50651	19074	31146	17849	mdo-miR-181a-2-3p
	ATCGACCGTTGATTGTACC	81	106	194	203	86	66	68	145	mdo-miR-181a-1-3p
	CATCGACCGTTGATTGTACC	112	239	351	464	117	81	139	265	mdo-miR-181a-1-3p
	CCATCGACCGTTGATTGTAC	29	76	124	141	31	20	29	99	mdo-miR-181a-1-3p
	ACCATCGACCGCTGACTGTA	38	98	172	28	93	34	73	15	tgu-miR-181a-2-3p
	ACCATCGACCGCTGACTGTG	27	73	87	25	57	22	54	9	mdo-miR-181a-2-3p
	ACCATCGACCGTTGACTGCG	50	80	144	56	129	31	76	18	mdo-miR-181a-2-3p
	ACCATCGACCGTTGACTGGG	13	70	82	8	48	8	39	4	mdo-miR-181a-2-3p
	CATCGACCGTTGACTGTACC	53	82	74	33	70	64	41	31	oan-miR-181a-2-3p
	CATCGACCGTTGACTGTGC	46	53	41	62	79	40	22	42	mdo-miR-181a-2-3p
	CATCGACCGTTGAGTGTACC	36	47	41	71	49	41	33	42	oan-miR-181a-3-3p
	AACCATCGACCGTTAAATGT	614	1291	1539	685	826	668	984	485	cgr-miR-181a-3p
	AACCATCGACCGTTGACTGT	258	291	592	198	214	138	160	93	pma-miR-181a-3p
	ACCATCAACCGTTGACTGTA	88	67	116	32	32	5	24	14	pma-miR-181a-3p
	ACCATCGACCGTTAAATGTA	1546	4934	8621	2071	2456	1459	2629	1240	gga-miR-181a-3p
	ACCATCGACCGTTGA	23	67	121	62	43	26	49	10	sha-miR-181a-3p
	ACCATCGACCGTTGACT	53	54	65	36	60	37	29	22	ola-miR-181a-3p
	ACCATCGACCGTTGACTGCA	35	92	150	48	91	29	38	14	pma-miR-181a-3p
	ACCATCGACCGTTGACTGT	344	521	818	320	516	251	313	190	ola-miR-181a-3p
	ACCATCGACCGTTGACTGTA	32381	84889	158154	34885	57863	24934	37265	30670	pma-miR-181a-3p
	ACCATCGACCGTTGACTGTC	66	84	176	28	94	44	59	15	pma-miR-181a-3p
	ACCATCGACCGTTGAGTGTA	14752	34274	46341	10553	22066	10588	12845	6742	gga-miR-181a-3p
	ACCATCGACCGTTGATTGT	37	63	80	52	48	34	53	44	sha-miR-181a-3p
	ACCATCGACCGTTGATTGTA	6743	13600	19982	11328	10643	6654	12989	10411	fru-miR-181a-3p
	ACCATCGACGGTTGACTGTA	4844	17751	34804	4075	9075	5593	5030	2074	pma-miR-181a-3p
	AGACCATCGACCGTTGATTG	513	988	1204	605	788	482	675	486	ggo-miR-181a-3p
	GACCATCGACCGTTGATTGT	9121	20149	35676	10937	14813	9636	12185	10903	ppy-miR-181a-3p
miR-181b-5p	AACATTCATTGCTGTCGGTG	159462	418164	586975	165505	194864	141272	292426	137632	ola-miR-181b-5p
	AACATTCATTGCTGTCGCTG	5943	16416	21381	5793	5375	3465	7496	4535	mml-miR-181b-5p
	AACATCCATTGCTGTCGGTG	71	160	222	52	58	42	63	26	bta-miR-181b
	AACATTAATTGCTGTCGGTG	313	113	112	17	14	10	18	3	mne-miR-181b
	AACATTCAATGCTGTCGGTG	133	214	307	165	113	89	234	87	hhi-miR-181b
	AACATTCATCGCTGTCGGTG	116	255	445	138	92	75	155	76	hhi-miR-181b
	AACATTCATTCCTGTCGGTG	45	128	217	36	34	18	49	21	hhi-miR-181b
	AACATTCATTGCCGTCGGTG	541	198	241	56	61	34	80	32	hhi-miR-181b
	AACATTCATTGCTATCGGTG	64	160	205	62	48	36	88	40	hhi-miR-181b
	AACATTCATTGCTGCCGGTG	145	226	2366	117	117	136	130	55	hhi-miR-181b
	AACATTCATTGCTGTCAGTG	61	164	233	95	62	41	78	40	lla-miR-181b
	AACATTCATTGCTGTCG	122	279	308	223	111	95	348	155	cfa-miR-181b
	AACATTCATTGCTGTCGATG	47	126	147	57	47	26	53	25	mne-miR-181b
	AACATTCATTGCTGTCGG	1705	3324	4485	2690	1625	1086	2570	2299	cfa-miR-181b
	AACATTCATTGCTGTCGGA	60	230	418	357	81	71	247	407	cfa-miR-181b
	AACATTCATTGCTGTCGGAG	95	191	222	147	104	70	228	44	hhi-miR-181b
	AACATTCATTGCTGTCGGCG	692	1318	1175	889	1172	764	2017	392	ssc-miR-181b
	AACATTCATTGCTGTCGGGG	450	2356	3026	336	1008	607	2313	416	mne-miR-181b
	AACATTCATTGCTGTCGGT	1979	3562	4726	4084	1971	1571	3889	3368	cfa-miR-181b
	AACATTCATTGCTGTCGGTA	46	95	176	96	47	35	97	78	bta-miR-181b
	AACATTCATTGCTGTCGGTC	57	113	128	37	26	26	27	23	ssc-miR-181b
	AACATTCATTGCTGTTGGTG	55	168	228	62	64	61	100	37	ssc-miR-181b
	AACATTCGTTGCTGTCGGTG	47	83	118	36	51	44	54	40	ssc-miR-181b
	AACATTTATTGCTGTCGGTG	327	104	136	40	37	22	66	37	ppa-miR-181b
	ACATTCATCGCTGTCGGTGG	37	96	55	5	51	27	33	10	mne-miR-181b
	ACATTCATTGCTGTCGGTGG	580	1536	2153	675	763	524	1002	660	ssc-miR-181b
	ATTCATTGCTGTCGGTGGGT	28	35	38	75	50	31	17	263	hhi-miR-181b
	CACATTCATCGCTGTCGGGG	28	115	97	4	90	44	107	7	hhi-miR-181b
	AAAATTCATTGCTGTCGGTG	424	80	93	23	45	15	23	12	mml-miR-181b-5p
	AACACTCATTGCTGTCGGTG	100	548	228	41	55	35	64	23	tgu-miR-181b-5p
	AACATTCACTGCTGTCGGTG	74	118	212	33	53	31	59	25	mml-miR-181b-5p
	AACATTCATTGCTCTCGGTG	54	96	138	27	27	20	28	22	mml-miR-181b-5p
	AACATTCATTGCTGTCCGTG	56	92	150	33	26	18	24	12	mml-miR-181b-5p
	AACATTCCTTGCTGTCGGTG	60	120	159	43	43	15	35	24	ola-miR-181b-5p
	AACCTTCATTGCTGTCGGTG	90	246	295	96	49	43	70	44	mml-miR-181b-5p
	AACGTTCATTGCTGTCGGTG	33	86	128	32	32	19	46	24	ola-miR-181b-5p
	AATATTCATTGCTGTCGGTG	323	67	107	36	40	35	71	22	ola-miR-181b-5p
	ACCATTCATTGCTGTCGGTG	86	205	244	81	86	59	94	23	mml-miR-181b-5p
	CATTCATTGCTGTCGGTGGG	28	31	59	69	49	46	68	92	mml-miR-181b-5p
miR-181b-3p	ACTCGCTGAACAATGAATGC	331	606	853	508	445	303	486	342	rno-miR-181b-1-3p
	CTCGCTGAACAATGAATGC	95	124	149	42	133	111	71	50	mmu-miR-181b-1-3p
	CTCGCTGAACAATGAATGCA	250	467	517	167	325	158	309	178	rno-miR-181b-1-3p
	CTCGCTGAACAATGAATGCT	157	211	244	104	288	148	280	112	rno-miR-181b-1-3p
	ACTCACTGATCAATGAATGC	95	214	252	129	153	96	122	86	mmu-miR-181b-2-3p
	CACTGATCAATGAATGCAGA	56	7	2	6	64	177	7	25	mmu-miR-181b-2-3p
	CTCACTGATCAATGAATGAA	772	1737	2094	425	1502	597	1589	433	mmu-miR-181b-2-3p
	CTCACTGATCAATGAATGC	41	69	66	49	68	38	61	20	mmu-miR-181b-2-3p
	CTCACTGATCAATGAATGCA	5313	15368	22336	5806	7500	4262	9078	5030	mmu-miR-181b-2-3p
miR-181c	CACATTCATCGCTGTCGGTG	10067	18952	18672	1567	13124	10292	11271	1669	ipu-miR-181c
	CACATTCATCGCTGTCGG	165	343	343	49	169	104	149	18	dre-miR-181c
	CACATTCATCGCTGTCGGCG	34	57	39	7	77	48	71	5	ipu-miR-181c
	CACATTCATCGCTGTCGGT	643	1355	1673	158	671	472	747	116	ccr-miR-181c
	AACATTCATTACTGTCGGTG	61	147	207	43	44	39	79	36	oan-miR-181c-5p
miR-181c-3p	AACCATCGACCGTTGAGTGT	272	557	873	322	345	284	284	235	hsa-miR-181c-3p
	ACCATCGACCGTTGAGTGT	52	118	106	42	72	35	34	31	mmu-miR-181c-3p
miR-182-5p	TTTGGCAATGGTAGAACTCA	58966	159293	166847	258268	80093	53698	132902	248806	rno-miR-182
	TTCGGCAATGGTAGAACTCA	168	88	94	91	21	13	47	62	hhi-miR-182
	TTGGCAATGGTAGAACTCAC	24	61	61	154	40	15	60	138	eca-miR-182
	TTTGACAATGGTAGAACTCA	23	459	37	52	18	13	38	71	eca-miR-182
	TTTGGCAATGGAAGAACTCA	127	170	144	646	152	75	185	268	eca-miR-182
	TTTGGCAATGGCAGAACTCA	135	345	221	550	225	103	321	331	eca-miR-182
	TTTGGCAATGGGAGAACTCA	80	93	67	442	108	71	182	223	hhi-miR-182
	TTTGGCAATGGTAGAACCCA	30	99	102	95	43	21	46	136	hhi-miR-182
	TTTGGCAATGGTAGAACTC	178	421	583	1489	164	122	343	2254	ipu-miR-182
	TTTGGCAATGGTAGAACTCC	75	137	135	129	89	57	177	96	hhi-miR-182
	TTTGGTAATGGTAGAACTCA	34	65	52	112	28	29	57	105	eca-miR-182
	TTTGGCAATGGTAGAACT	58	125	171	425	57	39	111	686	xtr-miR-182-5p
miR-182-3p	TGGTTCTAGACTTGCCAACT	46	58	84	155	56	42	62	166	ccr-miR-182-3p
miR-183-5p	TATGGCACTGGTAGAATTCA	30539	90131	135716	166939	36513	27771	55737	174639	bbe-miR-183-5p
	ATGGCACTGGTAGAATTCAC	10396	29880	38116	48483	13634	9686	18825	44063	bbe-miR-183-5p
	TATGGCACTGGTAGAATTC	119	313	526	639	141	77	177	934	cfa-miR-183
	ATGGCACTGGTAGAATTC	28	38	85	76	20	9	25	97	ola-miR-183-5p
	ATGGCACTGGTAGAATTCA	26	62	101	188	40	24	49	245	ola-miR-183-5p
	TACGGCACTGGTAGAATTCA	88	57	73	70	22	10	23	63	bbe-miR-183-5p
	TATGGCACTGGAAGAATTCA	40	70	48	250	39	21	49	104	bbe-miR-183-5p
	TATGGCACTGGCAGAATTCA	53	144	159	262	56	35	83	166	bbe-miR-183-5p
	TATGGCACTGGTAGAATTCC	51	59	90	89	39	34	55	64	bbe-miR-183-5p
	TATGGCACTGGTAGACTTCA	29	111	178	255	42	34	91	168	bbe-miR-183-5p
	TATGGCACTGGTAGATTTCA	27	61	162	307	42	34	88	336	bbe-miR-183-5p
	TGGCACTGGTAGAATTCACT	24	68	70	100	30	29	33	101	bbe-miR-183-5p
miR-183-3p	TGAATTACCATAGGGCCATA	910	1307	1677	1365	1077	900	1006	1163	mdo-miR-183-3p
miR-184-3p	TGGACGGAGAACTGATAAGG	213794	247395	231272	172449	306525	179373	235340	205753	xtr-miR-184
	TGGACGGAGAACTGATAAG	8512	8730	9631	13995	9951	6009	8008	14427	fru-miR-184
	TTGGACGGAGAACTGATAAG	5778	8453	8342	4357	8366	4669	5852	4585	cfa-miR-184
	AGGACGGAGAACTGATAAGG	40	50	54	33	56	35	40	76	ptr-miR-184
	CGGACGGAGAACTGATAAGG	90	109	92	72	141	70	88	89	ptr-miR-184
	GACGGAGAACTGATAAGGGC	66	124	121	79	58	59	70	63	cqu-miR-184
	GGACGGAGAACTGATAAGG	78	75	135	36	31	18	10	49	aga-miR-184
	GGACGGAGAACTGATAAGGG	216	404	456	69	190	87	86	151	ptr-miR-184
	TAGACGGAGAACTGATAAGG	94	84	95	66	73	49	54	72	mml-miR-184
	TCGACGGAGAACTGATAAGG	81	73	74	36	51	30	34	29	cin-miR-184
	TGAACGGAGAACTGATAAGG	501	86	82	60	69	37	47	47	ptr-miR-184
	TGCACGGAGAACTGATAAGG	545	82	73	42	61	34	46	27	mml-miR-184
	TGGACAGAGAACTGATAAGG	87	104	94	59	106	68	79	68	tgu-miR-184
	TGGACGCAGAACTGATAAGG	564	99	62	41	64	35	56	32	tgu-miR-184
	TGGACGGAGAACTGACAAGG	93	84	69	48	95	44	47	40	ptr-miR-184
	TGGACGGAGAACTGATAAGC	88	82	72	82	79	43	48	94	cin-miR-184
	TGGACGGAGAATTGATAAGG	44	42	30	35	56	35	52	41	oan-miR-184
	TGGACGGAGCACTGATAAGG	107	110	114	58	116	56	81	44	tgu-miR-184
	TGGACGGAGGACTGATAAGG	45	36	42	21	83	42	57	49	tgu-miR-184
	TGGACGGCGAACTGATAAGG	109	75	70	43	76	28	35	32	ssc-miR-184
	TGGACGGGGAACTGATAAGG	79	73	64	59	97	63	67	62	cgr-miR-184
	TGGACGAAGAACTGATAAGG	508	129	104	78	111	67	83	63	aca-miR-184-3p
	TGGACGGAGAACCGATAAGG	713	132	106	62	148	64	94	62	dgr-miR-184-3p
	TGGACGGAGAACTAATAAGG	59	52	53	59	75	41	55	48	dgr-miR-184-3p
	TGGACGGAGAACTGATA	155	126	86	118	135	98	92	101	bmo-miR-184-3p
	TGGACGGAGAACTGATAA	539	488	455	591	595	329	496	624	bmo-miR-184-3p
	TGGACGGAGAACTGATAACG	105	94	83	73	67	41	44	33	bmo-miR-184-3p
	TGGACGGAGAACTGATAAGA	73	69	89	119	92	38	84	147	dpe-miR-184-3p
	TGGACGGAGAACTGCTAAGG	107	92	1139	43	71	47	41	31	aca-miR-184-3p
	TGGACGGAGAACTGGTAAGG	41	36	1057	24	61	33	44	45	dwi-miR-184-3p
	TGGATGGAGAACTGATAAGG	82	688	109	90	129	75	114	107	bmo-miR-184-3p
	TGGCCGGAGAACTGATAAGG	94	68	55	39	70	22	16	17	aca-miR-184-3p
	TGGACGGAGAACTGATAAA	34	49	75	152	60	56	58	161	api-miR-184b
miR-184-5p	TTATCACTTTTCCAGCCCAG	325	345	451	362	693	469	647	369	gga-miR-184-5p
	CCTTATCACTTTTCCAGCCC	95	158	151	113	210	130	160	186	gga-miR-184-5p
miR-187-3p	TCGTGTCTTGTGTTGCAGCC	181	348	874	684	226	177	238	888	ccr-miR-187
	TCGTGTCTTGTGTTGCAGC	20	53	173	86	11	14	21	99	ccr-miR-187
miR-187-5p	GGCTGCAACACAGGACATGG	131	273	442	478	146	104	151	687	gga-miR-187-5p
	CTGCAACACAGGACATGGGA	59	92	174	158	73	57	89	213	tgu-miR-187-5p
miR-1889	ACATTACAGACTGGTATCTC	19	46	166	138	25	32	112	140	aga-miR-1889
miR-190a-5p	TGATATGTTTGATATATTAG	7003	8864	7777	6468	10225	6706	8712	5828	aca-miR-190a-5p
miR-190b	TGATATGTTTGATATTCGGT	874	2356	4404	4304	1247	1754	4739	4282	ola-miR-190b
	TGATATGTTTGATATTCGG	30	78	137	80	27	44	121	106	dre-miR-190b
miR-192	ATGACCTATGAATTGACAGC	124737	223978	247767	741275	181521	103806	189877	898410	bta-miR-192
	ATAACCTATGAATTGACAGC	324	81	90	339	55	30	50	280	xtr-miR-192
	ATCACCTATGAATTGACAGC	371	102	78	282	34	24	52	180	xtr-miR-192
	ATGAACTATGAATTGACAGC	71	664	57	126	8	9	24	67	xtr-miR-192
	ATGACATATGAATTGACAGC	36	62	26	73	17	5	8	75	fru-miR-192
	ATGACCAATGAATTGACAGC	237	15	30	66	10	3	19	61	ccr-miR-192
	ATGACCCATGAATTGACAGC	385	91	133	283	49	44	62	293	tni-miR-192
	ATGACCTACGAATTGACAGC	69	103	117	260	72	32	59	225	xtr-miR-192
	ATGACCTATAAATTGACAGC	43	63	84	275	39	25	46	177	xtr-miR-192
	ATGACCTATCAATTGACAGC	44	42	64	188	26	16	33	118	xtr-miR-192
	ATGACCTATGAACTGACAGC	411	97	83	203	35	26	61	212	bta-miR-192
	ATGACCTATGAATCGACAGC	89	117	121	292	72	46	68	302	ipu-miR-192
	ATGACCTATGAATTAACAGC	72	169	977	897	87	39	102	472	bta-miR-192
	ATGACCTATGAATTCACAGC	92	119	926	647	88	39	92	312	xtr-miR-192
	ATGACCTATGAATTGAAAGC	60	51	49	135	17	11	16	145	fru-miR-192
	ATGACCTATGAATTGAC	86	90	88	321	60	48	60	447	xtr-miR-192
	ATGACCTATGAATTGACA	267	426	446	2176	291	171	337	2419	xtr-miR-192
	ATGACCTATGAATTGACAAC	56	117	122	427	60	37	94	472	bta-miR-192
	ATGACCTATGAATTGACACC	119	199	199	587	118	70	190	970	bta-miR-192
	ATGACCTATGAATTGACATC	16	68	57	243	27	12	47	148	bta-miR-192
	ATGACCTATGAATTGACCGC	56	79	57	165	49	20	36	142	bta-miR-192
	ATGACCTATGAATTGATAGC	50	84	92	289	70	46	65	307	xtr-miR-192
	ATGACCTATGAATTGCCAGC	45	61	55	166	25	18	34	103	xtr-miR-192
	ATGACCTATGAATTTACAGC	24	116	809	200	25	12	72	139	tni-miR-192
	ATGACCTATGACTTGACAGC	26	71	69	120	23	16	17	107	xtr-miR-192
	ATGACCTATGCATTGACAGC	49	75	74	167	40	14	24	124	ccr-miR-192
	ATGACCTCTGAATTGACAGC	37	60	70	142	38	13	24	89	bta-miR-192
	ATGAGCTATGAATTGACAGC	17	187	28	72	16	10	25	98	ccr-miR-192
	ATGATCTATGAATTGACAGC	26	510	37	141	41	20	34	158	xtr-miR-192
	ATGCCCTATGAATTGACAGC	54	76	64	202	42	14	26	122	ccr-miR-192
	ACGACCTATGAATTGACAGC	81	109	106	292	57	39	54	225	ola-miR-192-5p
miR-192-3p	CCTGTCAGTTATGTAGGCCA	105	301	459	1080	188	153	328	1959	ola-miR-192-3p
	CCTGTCAGTTCTGTAGGCCA	210	413	513	1061	385	191	421	2107	ola-miR-192-3p
	CTGTCAGTTCTGTAGGCCAC	123	279	255	254	149	61	135	378	ola-miR-192-3p
miR-193a-3p	AACTGGCCTACAAAGTCCCA	30	32	50	147	68	53	93	174	bta-miR-193a-3p
miR-193a-5p	TGGGTCTTTGCGGGCAAGGT	117	285	386	168	141	100	167	234	mmu-miR-193a-5p
miR-194-3p	CCAGTGGAGCTGCTGTTATG	229	872	1298	1040	197	130	259	1324	oan-miR-194-3p
	CCAGTGGAGATGCTGTTACC	293	538	850	963	363	188	272	1719	ssc-miR-194b-3p
	CCAGTGGAGATGCTGTTGCC	64	197	294	253	122	42	115	450	ssc-miR-194b-3p
miR-194-5p	TGTAACAGCAACTCCATGTG	15071	17501	17407	43899	19183	12170	15442	47000	pma-miR-194-5p
	CTGTAACAGCAACTCCATGT	50	65	83	226	71	42	83	306	pma-miR-194-5p
	TGTAACAGCATCTCCATATG	458	618	833	3960	542	600	907	3698	pma-miR-194-5p
miR-1940	TTGGAGGATTGAGAAGGTGT	433	199	77	124	1093	836	550	293	mmu-miR-1940
	TTGGAGGACTGAGAAAGTTT	65	44	18	44	79	63	121	38	mmu-miR-1940
	TTGGAGGACTGAGAAGGTTT	144	70	55	60	213	195	237	137	mmu-miR-1940
miR-1957a	GGGGGTATAGCTCAGTGGTA	3549	1782	537	3156	4144	2988	5904	3354	mmu-miR-1957a
	AGTGGTAGAGCATTTGAC	959	293	280	283	268	223	92	106	mmu-miR-1957a
	AGTGGTAGAGCATTTGACT	1455	813	706	522	577	375	247	277	mmu-miR-1957a
	AGTGGTAGAGCATTTGACTG	222	49	37	45	84	153	25	38	mmu-miR-1957a
	ATAGCTCAGTGGTAGAGCAT	39	8	7	12	44	41	24	12	mmu-miR-1957a
	CAGTGGTAGAGCATTTGA	43	8	25	74	27	42	5	225	mmu-miR-1957a
	CAGTGGTAGAGCATTTGACT	114	35	33	281	95	73	41	604	mmu-miR-1957a
	GTATAGCTCAGTGGTAGAGC	114	57	57	53	82	102	52	38	mmu-miR-1957a
	TCAGTGGTAGAGCATTTGAC	48	16	12	48	42	47	14	86	mmu-miR-1957a
miR-1957b	GGGGATGTAACTCAGTGGTA	72	26	12	21	51	67	54	57	mmu-miR-1957b
miR-196a	TAGGTAGTTTCATGTTGTTG	95036	178935	157972	28487	86687	53121	50144	34575	ipu-miR-196a
	TAGGTAGTTTCATGTTGT	187	214	143	42	127	90	89	50	tgu-miR-196
	TAGGTAGTTTCATGTTGTT	776	1293	910	243	749	459	510	250	tgu-miR-196
	TAGGAAGTTTCATGTTGTTG	250	1450	710	145	190	118	196	54	ipu-miR-196a
	TAGGCAGTTTCATGTTGTTG	524	1324	686	135	546	223	333	99	ipu-miR-196a
	TAGGGAGTTTCATGTTGTTG	189	335	113	46	189	117	108	29	ipu-miR-196a
	TAGGTAGCTTCATGTTGTTG	59	97	80	15	40	21	16	10	ipu-miR-196a
	TAGGTAGTTTCATGCTGTTG	52	75	565	12	42	18	17	7	ipu-miR-196a
	TAGGTAGTTTCATGTTGCTG	65	97	87	22	21	25	11	8	ipu-miR-196a
	TAGGTAGTTTCATGTTGTCG	51	73	85	9	37	14	14	9	ipu-miR-196a
	TCGGTAGTTTCATGTTGTTG	122	148	111	23	95	42	59	9	ipu-miR-196a
	TGGGTAGTTTCATGTTGTTG	55	94	113	63	36	23	29	74	ipu-miR-196a
miR-196b	TAGGTAGTTTCAAGTTGTTG	47537	94261	83663	23821	60226	46840	65588	26232	dre-miR-196b
	AGGTAGTTTCAAGTTGTTGG	498	770	703	216	712	417	461	215	dre-miR-196b
	TAGGAAGTTTCAAGTTGTTG	102	675	305	77	105	85	235	42	fru-miR-196b
	TAGGCAGTTTCAAGTTGTTG	181	486	276	65	257	149	276	48	dre-miR-196b
	TAGGGAGTTTCAAGTTGTTG	56	142	32	37	89	80	118	14	ccr-miR-196b
	TAGGTAGTTTCAAGTTGT	153	307	139	108	294	204	368	118	dre-miR-196b
	TAGGTAGTTTCAAGTTGTT	548	798	521	331	869	666	1360	409	ccr-miR-196b
	TAGGTAGTTTCCTGTTGTTG	59	99	103	11	41	21	21	9	cfa-miR-196b
miR-196c	TAGGTAGTTTCACGTTGTTG	532	197	155	39	114	53	67	31	aca-miR-196c-5p
	CAGGTAGTTTCGTGTTGTTA	134	334	340	31	60	60	46	37	rno-miR-196c-5p
miR-1973	ATTTTGACCGTGCGAAGGTA	422	13	25	52	104	562	35	82	cgr-miR-1973
	TTTGACCGTGCGAAGGTAGC	480	7	8	8	70	488	12	13	cgr-miR-1973
	TTTTGACCGTGCGAAGGTAG	715	30	34	58	167	798	32	66	cgr-miR-1973
miR-1989	TGAATAGAGCTGACATGATT	113	111	63	6	68	37	15	4	cte-miR-1989
miR-199a-5p	CCCAGTGTTCAGACTACCTG	28224	50342	68537	42142	44942	40762	60831	58713	ppy-miR-199a
	CCCAGCGTTCAGACTACCTG	26	52	104	61	34	21	85	60	mmu-miR-199a-5p
	CCCAGTGTTCAGACTACC	49	43	48	37	50	68	62	132	aca-miR-199a-5p
	CCCAGTGTTCAGACTACCT	51	69	81	111	65	73	122	193	aca-miR-199a-5p
	CCCAGTGTTCAGCCTACCTG	150	69	85	96	74	54	93	63	mmu-miR-199a-5p
miR-199a-3p	ACAGTAGTCTGCACATTGGT	15129	21046	20689	43599	28153	24568	41576	60234	bta-miR-199a-3p
	AACAGTAGTCTGCACATTGG	6745	10088	11224	9492	10576	8608	11964	9955	mml-miR-199a-3p
	AGTAGTCTGCACATTGGTT	34	25	22	26	24	35	20	87	cfa-miR-199
	ACAGTAGTCTGCACATTGG	264	437	532	1245	265	244	437	1701	gga-miR-199-3p
	CAGTAGTCTGCACATTGG	82	125	170	526	99	98	113	832	gga-miR-199-3p
	CAGTAGTCTGCACATTGGT	665	1102	1386	2602	694	599	995	3464	oan-miR-199-3p
	GTAGTCTGCACATTGGTT	1500	2179	1815	716	1195	959	808	781	oan-miR-199-3p
	TACAGTAGTCTGCACATTGG	2622	4087	4006	5893	3731	3752	5123	7674	dre-miR-199-3p
	AGTAGTCTGCACATTGGTTA	52	62	61	87	67	58	80	92	pma-miR-199a-3p
	CACAGTAGTCTGCACATTGG	6494	8777	7352	8666	9593	7968	9700	9798	ssc-miR-199a-3p
	GTAGTCTGCACATTGGT	157	195	210	93	87	84	62	114	oar-miR-199a-3p
	GTAGTCTGCACATTGGTTA	79	128	125	182	164	115	189	307	pma-miR-199a-3p
	TGAACAGTAGTCTGCACATT	177	121	49	62	250	199	179	82	ptr-miR-199a-3p
miR-199b-5p	CAGTGTTCAGACTACCTGTT	142	262	314	227	247	198	260	282	mdo-miR-199b-2-5p
	CCAGTGTTCAGACTACCTGT	251	581	621	265	366	273	443	486	mdo-miR-199b-2-5p
miR-199b-3p	CAGTAGTCTGCACATTGGTT	3522	3454	3344	8547	6376	5294	8329	11738	pma-miR-199b-3p
	ACAGCAGTCTGCACATTGGT	21	81	27	65	47	31	60	47	hsa-miR-199b-3p
	GAACAGTAGTCTGCACATTG	443	385	133	112	534	431	321	147	mmu-miR-199b-3p
miR-19a	TTGTGCAAATCTATGCAAAA	3817	3888	3258	1783	6939	3672	4154	1414	mne-miR-19a
	GTGCAAATCTATGCAAAACT	176	167	144	41	261	136	117	26	ssc-miR-19a
miR-19a-5p	AGTTTTGCATAGTTGCACTA	37	43	34	7	70	42	25	13	hsa-miR-19a-5p
	GCTAGTTTTGCATAGTTGCA	60	42	30	182	90	78	107	284	dre-miR-19a-5p
miR-19b	TGTGCAAACCCAAGCAAAAC	30981	28499	20287	10588	55142	33595	30626	9485	sha-miR-19b
	TGTGCAAATCCATGCAAAAC	17828	15776	10913	6178	39919	21968	23035	6774	sha-miR-19b
	TGTGCAAATCTATGCAAAAC	13462	13603	10295	4876	24802	13201	13929	4269	sha-miR-19b
	AGTTTTGCTGGTTTGCTTTC	162	203	228	59	266	125	162	57	ipu-miR-19b
	TGCGCAAATCCATGCAAAAC	88	25	17	7	54	34	32	7	ssc-miR-19b
miR-19b-5p	AGTTTTGCAGGTTTGCTTTC	91	104	77	31	368	161	217	42	pma-miR-19b-5p
miR-19d	TGTGCAAACCCATGCAAAAC	501	432	315	163	1581	1118	835	287	ccr-miR-19d
	GTGCAAACCCAAGCAAAACT	75	56	46	22	128	62	69	22	ccr-miR-19d
	TGCGCAAACCCAAGCAAAAC	138	44	30	7	65	49	43	5	ccr-miR-19d
	TGCGCAAACCCATGCAAAAC	86	87	102	17	167	125	83	11	ccr-miR-19d
miR-20a-5p	TAAAGTGCTTATAGTGCAGG	196902	239532	193121	57944	301635	180676	163958	58266	xtr-miR-20a-5p
	TACAGTGCTTATAGTGCAGG	556	99	50	13	84	49	39	7	tni-miR-20
	TAAAGCGCTTATAGTGCAGG	300	627	442	193	528	183	403	109	bta-miR-20a
	TAAAGTCCTTATAGTGCAGG	575	94	77	30	84	41	83	10	cfa-miR-20a
	TAAAGTGCCTATAGTGCAGG	107	82	66	15	83	50	34	13	cgr-miR-20a
	TAAAGTGCTTATAGCGCAGG	232	223	822	64	299	248	126	60	cfa-miR-20a
	TAAAGTGCTTATAGGGCAGG	49	50	880	14	83	89	39	21	cgr-miR-20a
	CAAAGTGCTTATAGTGCAGG	116	202	144	35	263	99	137	27	pma-miR-20a-5p
	TAAAGAGCTTATAGTGCAGG	73	217	133	54	96	48	85	24	tgu-miR-20a-5p
	TAAAGGGCTTATAGTGCAGG	164	424	305	231	298	110	366	71	mdo-miR-20a-5p
	TAAAGTACTTATAGTGCAGG	413	81	53	7	53	37	34	17	gga-miR-20a-5p
	TAAAGTGCTTATAATGCAGG	72	44	27	7	53	34	26	15	xtr-miR-20a-5p
	TAAAGTGCTTATAGTACAGG	72	67	69	24	105	58	44	16	mdo-miR-20a-5p
	TAAAGTGCTTATAGTCCAGG	70	83	59	8	71	28	22	15	xtr-miR-20a-5p
	TAAAGTGCTTATAGTGCAG	160	363	313	98	221	155	257	83	oan-miR-20a-5p
	TAAAGTGCTTATAGTGCAGC	69	60	47	6	55	33	17	7	gga-miR-20a-5p
	ACTGCAGTGTGAGCACTTGA	435	384	276	102	614	357	337	81	ccr-miR-20a-3p
	TAAAGTGCTTATAGTGCCGG	90	82	60	8	61	30	24	10	gga-miR-20a-5p
	TAAAGTGCTTATAGTGCGGG	43	46	46	12	63	45	31	15	mdo-miR-20a-5p
	TAACGTGCTTATAGTGCAGG	84	117	75	19	62	51	32	14	tgu-miR-20a-5p
miR-20b	CAAAGTGCTCACAGTGCAGG	17522	23612	19138	4124	29063	18461	17919	4768	ssc-miR-20b
	AAAGTGCTCACAGTGCAGGT	122	181	135	22	158	120	126	32	dre-miR-20b
	TAAAGTGCTCATAGTGCAGG	81	96	86	22	80	46	36	12	rno-miR-20b-5p
miR-200a-3p	TAACACTGTCTGGTAACGAT	40381	60716	71904	67058	47590	37438	48793	51893	oan-miR-200a-3p
	ATCTTACCTGACAGTGCTGG	82	157	161	75	86	52	64	56	cfa-miR-200a
	TAACACTGTCTGGTAACG	177	169	187	197	125	107	96	140	sha-miR-200a
	TAACACTGTCTGGTAACGA	74	112	212	422	63	45	82	310	sha-miR-200a
	AACACTGTCTGGTAACGATG	59	65	89	56	48	32	49	39	oan-miR-200a-3p
	TAACACTGCCTGGTAACGAT	43	102	72	89	49	41	55	39	oan-miR-200a-3p
	TAACACTGTCTGGAAACGAT	42	81	81	255	47	28	65	57	oan-miR-200a-3p
miR-200a-5p	CATCTTACCTGACAGTGCTG	1586	3374	4056	1585	1651	840	1297	1272	mml-miR-200a-5p
miR-200b	TAATACTGCCTGGTAATGAT	28836	60757	103573	107162	40180	33278	51003	82140	cgr-miR-200b
	AATACTGCCTGGTAATGATG	216	298	320	372	178	143	201	259	ggo-miR-200b
	ATACTGCCTGGTAATGATGA	228	507	592	558	210	177	234	355	ggo-miR-200b
	CATCTTACGAGGCAGCATTG	540	1077	1432	717	588	334	568	589	cfa-miR-200b
	TAACACTGCCTGGTAATGAT	33	61	111	118	31	14	47	35	ggo-miR-200b
	TAATACTGCCTGGAAATGAT	62	210	303	869	98	67	181	268	ipu-miR-200b
	TAATACTGCCTGGCAATGAT	40	125	208	161	52	31	80	93	xtr-miR-200b
	TAATACTGCCTGGTAATGA	35	47	110	334	30	29	66	267	sha-miR-200b
miR-200c	TAACACTGTCTGGTAATGAT	10695	23589	39110	39859	12291	11786	17118	33012	bfl-miR-200c
	AACACTGTCTGGTAATGATG	25	54	86	89	23	26	47	98	bfl-miR-200c
	TAACACTGTCTGGTAATGA	24	34	81	229	24	26	33	249	bfl-miR-200c
miR-202-5p	TTCCTATGCATATACCGCTT	20	20	53	61	51	53	60	81	dre-miR-202-5p
miR-203a-3p	GTGAAATGTTTAGGACCACT	53343	77847	112786	88273	84603	60800	85675	74605	pma-miR-203a-3p
	TGAAATGTTTAGGACCACTT	30591	51360	65822	41496	48880	32277	47480	34165	dre-miR-203a
	TGAAATGTTTAGGACCACTC	17714	29485	39982	39012	19341	19020	25763	33608	fru-miR-203
	GAAATGTTTAGGACCACTTG	3009	6623	9157	2892	3971	2302	3520	2031	ccr-miR-203a
	GAGTGGTTCTTAACAGTTCA	242	317	308	169	364	300	355	154	ipu-miR-203a
	GTGAAATGTTTAGGCCCACT	47	31	647	110	86	69	71	68	ccr-miR-203a
	GTGAAATGTTTAGGACCCCT	60	65	78	40	47	50	55	71	fru-miR-203
	TGAAATGTTTAGGACCACTA	102	207	382	469	105	107	194	502	mml-miR-203
	AAATGTTTAGGACCACTTGA	367	938	1305	738	501	376	604	420	pol-miR-203-3p
	ATGAAATGTTTAGGACCACT	55	98	130	108	99	80	108	89	tgu-miR-203-3p
	GCGAAATGTTTAGGACCACT	39	68	104	80	54	56	64	58	aca-miR-203-3p
miR-203b-5p	TGAAATGTTTAGGACCACT	1063	1751	2810	1491	958	722	1244	1046	rno-miR-203b-5p
	TGTGAAATGTTTAGGACCAC	878	1238	1877	1355	1533	1119	1504	1119	hsa-miR-203b-5p
	AGTGGTTCTTGACAGTTCAA	397	762	1010	1532	623	418	835	839	mmu-miR-203-5p
	AGTGGTTCTTAACAGTTCAA	505	641	769	996	1198	776	1220	623	ccr-miR-203b-5p
	AGTGGTTCTTAATAGTTCAA	12	18	48	107	37	37	87	115	ccr-miR-203b-5p
	GTGAAATGTTTAGGACC	392	292	332	428	248	184	143	1130	rno-miR-203b-5p
	GTGAAATGTTTAGGACCA	205	402	613	599	195	121	195	1016	rno-miR-203b-5p
	GTGAAATGTTTAGGACCAC	614	939	1702	1377	563	413	629	1318	rno-miR-203b-5p
	TGAAATGTTTAGGACCAC	249	437	639	418	196	169	221	348	rno-miR-203b-5p
	TGAAATGTTTAGGACCACA	22	37	67	74	14	23	54	91	rno-miR-203b-5p
miR-204	TTCCCTTTGTCATCCTATGC	5151	3964	5263	7060	7535	8496	8069	8578	gga-miR-204
	TTTCCCTTTGTCATCCTATG	531	403	463	1073	758	869	861	1094	fru-miR-204a
	TTCCCTTTGTCATCCTATG	82	113	155	98	69	74	44	111	gga-miR-204
miR-205-5p	TCCTTCATTCCACCGGAGTC	3389	3116	6519	3160	3311	2483	1694	4370	pma-miR-205a-5p
	TCCTTCATTCCACCGGAG	291	485	924	362	186	177	102	513	rno-miR-205
	TCCTTCATTCCACCGGAGT	104	165	289	104	94	75	43	177	rno-miR-205
	TCCTTCATTCCACCGGATCC	44	46	84	91	58	71	52	94	xtr-miR-205b
miR-205-3p	ATTCCCAGTGGGATGAAGCT	76	81	94	99	54	33	43	30	mmu-miR-205-3p
	GATTTCAGTGGTATGAAGAG	65	69	98	273	88	60	59	367	ola-miR-205
miR-206-3p	TGGAATGTAAGGAAGTGTGT	1906021	4854337	5536080	1468874	1899574	1833563	3402216	2260072	ssc-miR-206
	GGAATGTAAGGAAGTGTGTG	10216	28556	34345	2495	6639	5466	8276	3430	hsa-miR-206
	TGGAATGTAAGGAAGTGTG	10143	21148	32080	20060	8347	8117	15436	25717	eca-miR-206
	AATGTAAGGAAGTGTGTGG	288	415	448	171	202	173	223	315	mml-miR-206
	AATGTAAGGAAGTGTGTGGA	63	100	135	36	38	24	74	48	hsa-miR-206
	AGGAATGTAAGGAAGTGTGT	204	675	790	172	214	170	357	443	ssc-miR-206
	ATCTGGAATGTAAGGAAGTG	15	103	145	150	30	29	63	637	ssc-miR-206
	ATGTAAGGAAGTGTGTGG	289	404	380	140	249	193	187	241	ipu-miR-206
	CGGAATGTAAGGAAGTGTGT	824	2308	2610	651	878	766	1422	987	ssc-miR-206
	CTGGAATGTAAGGAAGTGTG	319	807	1058	330	312	310	533	757	ssc-miR-206
	GAATGTAAGGAAGTGTGTGG	681	1892	2468	590	574	473	930	855	mml-miR-206
	GGGAATGTAAGGAAGTGTGT	80	284	367	76	101	78	177	139	ssc-miR-206
	TCGAATGTAAGGAAGTGTGT	584	1229	1312	271	268	267	356	233	ssc-miR-206
	TCTGGAATGTAAGGAAGTGT	101	244	361	110	84	82	140	330	ssc-miR-206
	TGAAATGTAAGGAAGTGTGT	4343	1137	1565	289	392	347	606	502	ggo-miR-206
	TGAATGTAAGGAAGTGTGTG	81	216	324	46	57	59	93	80	ptr-miR-206
	TGCAATGTAAGGAAGTGTGT	4978	1412	1664	272	300	296	429	298	ssc-miR-206
	TGGAAAGTAAGGAAGTGTGT	54	148	95	16	28	27	50	25	ssc-miR-206
	TGGAACGTAAGGAAGTGTGT	735	1862	2013	458	486	417	669	466	ssc-miR-206
	TGGAAGGTAAGGAAGTGTGT	66	143	209	303	64	45	100	63	ssc-miR-206
	TGGAATATAAGGAAGTGTGT	3728	1328	1348	314	403	324	624	438	ssc-miR-206
	TGGAATCTAAGGAAGTGTGT	4996	1417	1572	271	316	321	474	278	ssc-miR-206
	TGGAATGAAAGGAAGTGTGT	305	617	540	208	269	190	579	127	ssc-miR-206
	TGGAATGCAAGGAAGTGTGT	1159	2511	2549	538	917	740	1212	686	eca-miR-206
	TGGAATGGAAGGAAGTGTGT	95	139	121	77	134	134	232	74	ssc-miR-206
	TGGAATGTAAGAAAGTGTGT	256	510	566	152	149	150	275	187	ssc-miR-206
	TGGAATGTAAGCAAGTGTGT	499	1189	1312	236	241	201	355	242	ssc-miR-206
	TGGAATGTAAGGAAATGTGT	359	817	20648	181	183	170	345	226	eca-miR-206
	TGGAATGTAAGGAACTGTGT	536	1179	21002	277	274	234	403	261	eca-miR-206
	TGGAATGTAAGGAAGAGTGT	527	895	1092	377	487	406	671	397	bta-miR-206
	TGGAATGTAAGGAAGCGTGT	1332	2542	2709	740	1053	1085	1809	835	ssc-miR-206
	TGGAATGTAAGGAAGTCTGT	587	1116	1304	274	246	259	380	252	mml-miR-206
	TGGAATGTAAGGAAGTG	1105	1333	1344	836	806	671	954	994	eca-miR-206
	TGGAATGTAAGGAAGTGA	130	231	342	277	123	93	193	590	ipu-miR-206
	TGGAATGTAAGGAAGTGAGT	450	860	837	709	307	328	744	384	ggo-miR-206
	TGGAATGTAAGGAAGTGC	21	33	43	73	39	38	34	99	eca-miR-206
	TGGAATGTAAGGAAGTGCGT	2073	4186	4282	1414	1568	1418	2175	1626	ppy-miR-206
	TGGAATGTAAGGAAGTGGGT	1629	2304	1858	1098	2456	2749	3821	1883	ssc-miR-206
	TGGAATGTAAGGAAGTGT	6121	11197	15182	10198	5054	4524	7309	14213	eca-miR-206
	TGGAATGTAAGGAAGTGTA	46	145	191	159	64	58	88	285	cgr-miR-206
	TGGAATGTAAGGAAGTGTAT	604	1250	1471	360	381	415	721	528	ssc-miR-206
	TGGAATGTAAGGAAGTGTCT	581	1281	1464	233	290	221	342	278	ssc-miR-206
	TGGAATGTAAGGAAGTGTGA	1289	2630	3258	3016	1445	1142	2200	4402	ssc-miR-206
	TGGAATGTAAGGAAGTGTGC	2033	3632	3483	1301	2072	1725	2821	1709	mml-miR-206
	TGGAATGTAAGGAAGTGTGG	398	766	690	196	557	369	862	246	eca-miR-206
	TGGAATGTAAGGAAGTGTTT	141	523	521	80	154	172	307	126	ssc-miR-206
	TGGAATGTAAGGAAGTTTGT	151	356	348	103	144	167	272	143	ssc-miR-206
	TGGAATGTAAGGAATTGTGT	94	291	15747	56	78	77	142	76	eca-miR-206
	TGGAATGTAAGGACGTGTGT	769	1438	1587	237	383	376	568	256	ssc-miR-206
	TGGAATGTAAGGAGGTGTGT	554	1211	1508	286	520	472	861	565	ssc-miR-206
	TGGAATGTAAGGATGTGTGT	74	123	113	39	56	53	116	64	ssc-miR-206
	TGGAATGTAAGGCAGTGTGT	7436	2114	2115	638	1293	1169	1348	684	ssc-miR-206
	TGGAATGTAAGGGAGTGTGT	1175	835	932	219	342	363	531	331	ssc-miR-206
	TGGAATGTAAGGTAGTGTGT	3107	210	263	108	143	131	205	135	ptr-miR-206
	TGGAATGTAAGTAAGTGTGT	62	143	188	35	41	75	89	62	ssc-miR-206
	TGGAATGTACGGAAGTGTGT	781	1820	2159	364	445	354	672	330	ssc-miR-206
	TGGAATGTAGGGAAGTGTGT	343	739	864	222	373	318	621	356	ssc-miR-206
	TGGAATGTATGGAAGTGTGT	132	357	364	77	121	110	218	115	ssc-miR-206
	TGGAATGTCAGGAAGTGTGT	802	1461	1382	247	270	246	423	169	ssc-miR-206
	TGGAATGTGAGGAAGTGTGT	565	1153	1398	279	418	416	749	512	ssc-miR-206
	TGGAATTTAAGGAAGTGTGT	3944	217	220	46	63	85	103	60	ssc-miR-206
	TGGACTGTAAGGAAGTGTGT	875	5001	1776	437	358	313	486	293	ssc-miR-206
	TGGAGTGTAAGGAAGTGTGT	419	3639	1657	373	405	397	713	710	ssc-miR-206
	TGGATTGTAAGGAAGTGTGT	98	8418	223	78	76	77	107	95	ssc-miR-206
	TGGCATGTAAGGAAGTGTGT	1335	2468	2055	564	931	739	1044	570	ssc-miR-206
	TGGGATGTAAGGAAGTGTGT	538	1278	1732	375	514	550	820	633	ssc-miR-206
	TGGTATGTAAGGAAGTGTGT	85	180	166	60	78	88	135	63	ssc-miR-206
	TGTAATGTAAGGAAGTGTGT	3177	192	283	55	77	96	106	77	ssc-miR-206
	TTGAATGTAAGGAAGTGTGT	68	169	244	35	51	82	98	65	ssc-miR-206
	TAGAATGTAAGGAAGTGTGT	486	928	1245	275	310	306	508	453	rno-miR-206-3p
	TGGAATGTAAGGAAGGGTGT	401	447	374	333	554	661	710	340	rno-miR-206-3p
miR-206-5p	ACATGCTTCCTTATATCCCC	591	864	1377	811	1962	1808	2970	1025	pol-miR-206-5p
	ACATGCTTCCTTATATCACC	175	274	245	175	444	350	471	94	pol-miR-206-5p
miR-21	TAGCTTATCAGACTGGTGTT	1243080	1862527	1322089	845043	1533429	977044	891452	1053130	ccr-miR-21
	AAGCTTATCAGACTGGTGTT	163	337	245	153	181	133	137	312	ccr-miR-21
	AGCTTATCAGACTGGTGTTG	700	1159	934	185	543	338	282	240	ccr-miR-21
	ATAGCTTATCAGACTGGTGT	335	680	439	266	516	304	366	278	ipu-miR-21
	CAGCTTATCAGACTGGTGTT	376	630	435	275	434	252	277	353	tni-miR-21
	CTTATCAGACTGGTGTTGGC	179	186	77	62	148	145	64	230	ccr-miR-21
	GCTTATCAGACTGGTGTTGG	135	180	137	110	84	71	16	550	ccr-miR-21
	TAACTTATCAGACTGGTGTT	2500	437	336	237	254	135	144	217	fru-miR-21
	TACCTTATCAGACTGGTGTT	2954	630	455	268	231	149	154	149	fru-miR-21
	TAGATTATCAGACTGGTGTT	474	335	192	88	87	58	87	54	fru-miR-21
	TAGCATATCAGACTGGTGTT	143	5662	82	58	97	67	53	65	fru-miR-21
	TAGCCTATCAGACTGGTGTT	698	2333	495	227	413	278	215	208	ipu-miR-21
	TAGCGTATCAGACTGGTGTT	36	1511	56	33	59	48	39	28	ipu-miR-21
	TAGCTCATCAGACTGGTGTT	516	732	488	253	413	254	202	252	ccr-miR-21
	TAGCTTAACAGACTGGTGTT	124	186	127	78	132	101	82	85	hhi-miR-21
	TAGCTTACCAGACTGGTGTT	542	689	452	210	380	232	186	214	ccr-miR-21
	TAGCTTATAAGACTGGTGTT	500	227	114	48	63	38	36	45	fru-miR-21
	TAGCTTATCAAACTGGTGTT	245	280	208	131	121	102	78	114	ccr-miR-21
	TAGCTTATCACACTGGTGTT	354	445	326	129	192	110	90	102	ccr-miR-21
	TAGCTTATCAGAATGGTGTT	3169	295	169	106	127	76	44	84	tni-miR-21
	TAGCTTATCAGACAGGTGTT	65	87	61	46	55	36	43	59	ccr-miR-21
	TAGCTTATCAGACCGGTGTT	522	734	530	241	426	245	209	289	tni-miR-21
	TAGCTTATCAGACGGGTGTT	44	78	56	28	75	40	25	42	tni-miR-21
	TAGCTTATCAGACTAGTGTT	371	484	4581	178	344	158	160	227	fru-miR-21
	TAGCTTATCAGACTCGTGTT	401	489	4757	193	241	139	117	130	tni-miR-21
	TAGCTTATCAGACTGGAGTT	1214	2512	2076	1545	1547	921	1592	930	fru-miR-21
	TAGCTTATCAGACTGGCGTT	2658	3028	2591	2063	2817	2121	2126	1469	tni-miR-21
	TAGCTTATCAGACTGGGGTT	3970	7378	6789	2246	5935	4556	5665	2445	ipu-miR-21
	TAGCTTATCAGACTGGTATT	315	367	281	160	239	151	138	180	ccr-miR-21
	TAGCTTATCAGACTGGTCTT	468	536	336	154	222	147	86	104	dre-miR-21
	TAGCTTATCAGACTGGTG	483	432	372	474	581	298	272	529	ola-miR-21
	TAGCTTATCAGACTGGTGAT	133	119	78	96	64	41	36	33	tni-miR-21
	TAGCTTATCAGACTGGTGCT	887	927	651	705	848	462	344	345	tni-miR-21
	TAGCTTATCAGACTGGTGGT	53	124	58	108	91	47	86	41	tni-miR-21
	TAGCTTATCAGACTGGTGT	1132	992	939	1207	1197	659	702	930	ola-miR-21
	TAGCTTATCAGACTGGTGTA	112	110	95	72	107	49	45	89	fru-miR-21
	TAGCTTATCAGACTGGTGTC	693	848	613	339	550	382	252	367	fru-miR-21
	TAGCTTATCAGACTGGTGTG	77	71	59	34	72	37	23	41	hhi-miR-21
	TAGCTTATCAGACTGGTTTT	167	304	162	84	203	132	257	80	tni-miR-21
	TAGCTTATCAGACTTGTGTT	71	133	3599	36	54	32	43	46	fru-miR-21
	TAGCTTATCAGAGTGGTGTT	612	70	58	25	64	46	28	35	tni-miR-21
	TAGCTTATCAGATTGGTGTT	2322	269	200	196	317	180	188	154	fru-miR-21
	TAGCTTATCAGCCTGGTGTT	835	1038	823	352	764	465	441	350	ccr-miR-21
	TAGCTTATCAGGCTGGTGTT	242	283	215	148	310	191	149	210	ipu-miR-21
	TAGCTTATCAGTCTGGTGTT	130	153	136	74	131	68	88	80	ipu-miR-21
	TAGCTTATCATACTGGTGTT	70	97	58	41	61	41	41	48	ccr-miR-21
	TAGCTTATCCGACTGGTGTT	584	767	606	273	369	208	194	222	ccr-miR-21
	TAGCTTATCGGACTGGTGTT	497	724	524	390	568	398	326	452	hhi-miR-21
	TAGCTTATCTGACTGGTGTT	97	130	115	42	95	70	51	63	tni-miR-21
	TAGCTTATGAGACTGGTGTT	135	99	60	32	66	59	48	48	tni-miR-21
	TAGCTTATTAGACTGGTGTT	297	332	257	145	280	193	192	225	ccr-miR-21
	TAGCTTCTCAGACTGGTGTT	3357	541	335	242	433	307	169	153	tni-miR-21
	TAGCTTGTCAGACTGGTGTT	3317	266	199	95	219	153	111	134	hhi-miR-21
	TAGGTTATCAGACTGGTGTT	56	122	69	41	75	47	34	53	hhi-miR-21
	TAGTTTATCAGACTGGTGTT	136	171	140	87	158	102	94	80	fru-miR-21
	TATCTTATCAGACTGGTGTT	1873	207	167	48	87	89	67	72	fru-miR-21
	TCGCTTATCAGACTGGTGTT	567	562	425	223	425	265	207	132	ipu-miR-21
	TGGCTTATCAGACTGGTGTT	225	241	180	65	293	157	134	121	ccr-miR-21
	TTATCAGACTGGTGTTGAC	58	53	54	16	59	43	31	29	oar-miR-21
	TTATCAGACTGGTGTTGACT	36	37	22	14	49	35	23	16	sha-miR-21
	TTATCAGACTGGTGTTGGC	2642	3134	1404	493	2363	1595	834	1032	ccr-miR-21
	CTTATCAGACTGGTGTTGG	221	222	101	90	148	96	52	278	pol-miR-21-5p
	TAGCTTATCAGACTGATGTT	259	278	223	131	229	121	96	119	bta-miR-21-5p
	TAGCTTATCAGACTGCTGTT	279	378	237	98	174	109	59	76	bta-miR-21-5p
	TAGCTTATCAGACTGTGTTG	70	104	67	52	66	49	53	44	bta-miR-21-5p
	TAGCTTATCAGACTGTTGTT	102	143	106	53	92	77	73	65	bta-miR-21-5p
	TTATCAGACTGGTGTTGG	842	831	507	231	601	430	195	453	pol-miR-21-5p
miR-21-3p	CGACAACAGTCTGTAGGCTG	1381	2164	1301	766	1583	709	742	670	pol-miR-21-3p
miR-21c	TAGCTTATCAGACTGG	146	139	66	88	165	85	99	67	mmu-miR-21c
miR-210	CTGTGCGTGTGACAGCGGCT	781	1613	3601	2652	2019	1409	3880	6346	xtr-miR-210
	CTGTGCGTGTGACAGCGG	29	42	95	82	43	36	66	180	ipu-miR-210
	CTGTGCGTGTGACAGCGGC	14	40	90	114	55	39	112	340	ipu-miR-210
miR-210-5p	AGCCACTGACTAACGTACAT	106	172	106	203	253	168	334	274	dre-miR-210-5p
miR-212-3p	TAACAGTCTACAGTCATGGC	8	14	25	247	21	26	77	433	aca-miR-212-3p
miR-212-5p	ACCTTGGCTTTAGACTGCTT	20	42	90	437	26	26	51	407	rno-miR-212-5p
miR-214-3p	ACAGCAGGCACAGACAGGCA	628	927	1289	1098	1095	1103	2190	1697	tgu-miR-214-3p
	TACAGCAGGCACAGACAGGC	162	244	396	611	334	342	675	906	aja-miR-214
	ACAGCAGGCACAGACAGG	81	123	182	267	71	35	87	175	hsa-miR-214-3p
	TACAGCAGGCACAGACAGG	29	52	91	227	27	18	39	174	cgr-miR-214-3p
miR-214-5p	GCCTGTCTACACTTGCTGTG	988	1955	3348	1680	1562	1303	1616	2307	hsa-miR-214-5p
	CCTGTCTACACTTGCTGTGC	135	295	309	92	142	104	157	106	mmu-miR-214-5p
	TGCCTGTCTACACTTGCTGT	869	1014	1496	990	1186	1123	1095	1376	hsa-miR-214-5p
	TGTCTACACTTGCTGTGCAG	49	45	38	52	78	50	74	107	mmu-miR-214-5p
miR-215	ATGACCTATGAATTGACAG	1475	2256	2556	9100	1417	935	1671	8300	mdo-miR-215
	ATGACCTATGAAATGACAGC	317	26	34	65	15	8	18	69	xtr-miR-215
	ATGACCTATGAATTGACAGA	71	76	104	967	55	34	66	1447	cgr-miR-215-5p
	ATGACCTATGAATTGACAGT	36	52	55	278	54	37	46	269	cgr-miR-215-5p
miR-216	TAATCTCAGCTGGCAACTGT	14820	40500	59438	13828	26697	28225	48391	16421	ssc-miR-216
	AATCTCAGCTGGCAACTGTG	51	97	143	13	44	39	48	22	bfl-miR-216-5p
	TCAGCTGGCAACTGTGAG	98	109	103	7	127	118	67	9	bfl-miR-216-5p
miR-216b	TAATCTCTGCAGGCAACTGT	11233	25905	40831	12155	19925	15760	25222	11640	fru-miR-216b
	AATCTCTGCAGGCAACTGTG	54	75	136	35	72	45	52	23	ipu-miR-216b
	GTAATCTCTGCAGGCAACTG	84	280	490	131	217	162	294	92	fru-miR-216b
	TAATCTCTGCAGGCAACTG	33	101	187	51	56	57	70	39	tni-miR-216b
miR-217	TACTGCATCAGGAACTGATT	108944	216338	271702	83819	178954	134670	208027	77735	cfa-miR-217
	ACTGCATCAGGAACTGATTG	156	267	340	86	151	120	126	39	xtr-miR-217
	ATACTGCATCAGGAACTGAT	175	257	186	68	223	203	265	48	cfa-miR-217
	TACCGCATCAGGAACTGATT	81	147	147	47	77	65	113	33	ppa-miR-217
	TACTACATCAGGAACTGATT	49	627	89	20	50	39	58	13	ggo-miR-217
	TACTGCACCAGGAACTGATT	62	94	110	26	48	33	53	22	cfa-miR-217
	TACTGCATCAGCAACTGATT	55	71	97	26	34	20	35	14	cfa-miR-217
	TACTGCATCAGGAACTGATC	57	102	114	34	63	50	52	24	ppa-miR-217
	TACTGCATCAGGAACTGCTT	54	93	78	18	58	50	24	9	ggo-miR-217
	TACTGCATCAGGCACTGATT	487	225	210	114	216	119	177	58	ppa-miR-217
	TACTGCATCCGGAACTGATT	48	98	138	20	48	30	47	14	ppy-miR-217
	TACTGCATCGGGAACTGATT	30	73	81	32	36	39	73	27	ssc-miR-217
	TACTGCCTCAGGAACTGATT	316	85	83	43	80	90	100	32	cfa-miR-217
	TCCTGCATCAGGAACTGATT	39	75	73	18	40	18	66	7	ccr-miR-217
	ATGATACTGCATCAGGAACT	35	36	29	12	46	43	30	8	tgu-miR-217-5p
	TACTCCATCAGGAACTGATT	41	207	84	10	33	28	28	15	oan-miR-217-5p
	TACTGCATCAGGAACCGATT	45	93	98	31	42	28	58	22	oan-miR-217-5p
	TACTGCATCAGGAACTGACT	42	94	99	30	50	40	40	17	mmu-miR-217-5p
	TGATACTGCATCAGGAACTG	179	133	102	48	196	158	129	33	tgu-miR-217-5p
	CACTGCATCAGGAACTGATT	43	76	90	44	74	50	71	28	mml-miR-217b
	TACTGCATCACGAACTGATT	35	68	96	23	27	28	27	14	mml-miR-217b
miR-2187	TTAATTAGTATAGCCTGTAT	36	89	151	463	69	49	137	458	ipu-miR-2187
	AACAGTAAGAGATTATGTGC	45	45	60	111	63	39	91	151	xtr-miR-2184
	TTAATTAGTATAGCCTGTTT	34	73	137	208	43	48	96	264	ipu-miR-2187
	TTTAATTAGTATAGCCTGTA	24	32	97	240	44	26	94	256	ipu-miR-2187
miR-2188-3p	GCTGTGTGAGGTCGGACCTA	1511	10617	20949	1703	1590	1644	3033	1962	dre-miR-2188-3p
	GCTGTGTGAGGTCAGACCTA	291	888	984	108	248	387	304	106	dre-miR-2188-3p
miR-2188-5p	AAGGTCCAACCTCACATGTC	750	1027	1642	1492	1615	2612	5422	1963	tgu-miR-2188-5p
	AAGGTCCGACCTCACATGTC	6	20	36	74	16	29	113	94	gga-miR-2188-5p
miR-2189	TTGATTATTTGAATCGGCTG	1127	857	820	312	1104	816	542	252	dre-miR-2189
	TTGATTGTTTGAATCGGCTG	182	154	187	118	135	133	129	120	dre-miR-2189
	TTGGTTATTTGAATCGGCTG	116	152	183	76	78	65	72	76	dre-miR-2189
miR-218b	TTGTGCTTGATCTAACCATG	6844	10921	13265	6303	10633	9890	10608	6993	pma-miR-218b
	ATGTGCTTGATCTAACCATG	6519	8052	5731	1548	7324	4770	3490	1180	pma-miR-218b
miR-219a	AGAATTGTGCATGGACATCT	28732	23183	11987	3907	59344	12735	5527	3152	ipu-miR-219a
	AAGAATTGTGCATGGACATC	3718	3457	1797	539	6356	1834	949	385	ipu-miR-219a
	AATTGTGCATGGACATCTGT	38	4	0	6	46	62	0	30	ipu-miR-219a
miR-219-1-3p	AGAATTGTATCTGGACATCT	6293	5597	3199	786	16670	3157	2088	682	aca-miR-219-1-3p
	CGAGAATTGTATCTGGACAT	60	82	61	1	129	29	20	10	aca-miR-219-1-3p
	GAGAATTGTATCTGGACATC	525	721	556	76	766	236	168	80	aca-miR-219-1-3p
	TGATTGTCCAAACGCAATTC	1696	723	343	176	5485	2512	1761	274	ngi-miR-219
	TGATTGTCCAAACGCA	234	63	35	8	224	106	18	13	ggo-miR-219
miR-219b	GGAGTTGTGGATGGACATCA	3450	2729	1164	48	5982	1898	834	72	ipu-miR-219b
miR-22a	AAGCTGCCAGCTGAAGAACT	18586	21996	31884	162354	21988	16716	25331	227843	ccr-miR-22a
	AAAGCTGCCAGCTGAAGAAC	723	1002	1259	6247	950	734	1012	9387	ccr-miR-22a
	AAGCTGCCAGCTGAAGAAC	52	65	81	836	46	31	73	1247	tni-miR-22a
	AGCTGCCAGCTGAAGAACTG	41	48	69	171	45	20	29	202	ccr-miR-22a
	AAGCTGCCAGTTGAAGAGCT	211	207	265	1505	196	185	166	1999	pma-miR-22a-3p
miR-22-5p	AGTTCTTCACTGGCAAGCTT	852	860	1024	2829	1463	1021	1668	3275	pol-miR-22-5p
	CGTTCTTCACTGGCTAGCTT	61	73	81	84	112	76	69	110	pol-miR-22-5p
	GTTCTTCACTGGCAAGCTTT	154	216	240	449	205	136	114	864	pol-miR-22-5p
miR-221-3p	AGCTACATTGTCTGCTGGGT	9154	8452	8229	7276	21110	12597	13839	6411	tgu-miR-221-3p
	AGCTACATTGTCTGCTGG	271	254	290	188	298	178	154	138	ola-miR-221
	AGCTACATTGTCTGCTGGG	714	856	864	655	1079	698	681	439	tni-miR-221
	CAGCTACATTGTCTGCTGGG	116	117	132	38	199	111	99	48	hsa-miR-221-3p
miR-221-5p	ACCTAGCATACAATGTAGAT	3358	9701	10122	6223	5733	1764	4147	4129	tgu-miR-221-5p
	ACCTGGCATACAGTGTAGAA	2995	9821	9028	2591	5900	1756	4103	1969	mdo-miR-221-5p
	ACCTAGCATACAATGTAGA	48	73	29	16	66	19	29	13	oan-miR-221-5p
	CTGGCATACAGTGTAGAATT	37	7	5	4	49	68	3	18	mdo-miR-221-5p
miR-222-3p	AGCTACATCTGGCTACTGGG	29736	31788	22712	7420	37644	19791	16403	6111	cgr-miR-222-3p
	AGCTACATCTGGCTACTGG	318	350	353	308	410	273	337	266	ola-miR-222
	CTACATCTGGCTACTGGGTC	268	341	357	90	319	205	182	115	cgr-miR-222-3p
	TACATCTGGCTACTGGGTCG	68	43	45	25	63	30	11	67	cgr-miR-222-3p
miR-222-5p	TGCTCAGTAGGCAGTGTAGA	4953	6358	9373	4548	8359	4494	4787	4711	aca-miR-222-5p
	CTCAGTAGGCAGTGTAGATC	132	209	206	110	146	94	92	105	hsa-miR-222-5p
	CTCAGTAGTCAGTGTAGATC	1944	3121	2351	284	2185	773	621	296	hsa-miR-222-5p
	GCTCAGTAGTCAGTGTAGAT	138	195	160	26	109	66	23	15	tgu-miR-222-5p
	TGCTCAGTAGCCAGTGTAGA	71	80	70	11	85	32	22	10	hsa-miR-222-5p
miR-222a	TGCTCAGTAGTCAGTGTAGA	89674	130146	116544	16081	156325	55638	37830	19191	ipu-miR-222a
	CAGTAGTCAGTGTAGATC	147	89	73	15	140	93	26	47	ipu-miR-222a
	TACTCAGTAGTCAGTGTAGA	42	68	58	8	46	14	7	8	ipu-miR-222a
	TGCTCAGCAGTCAGTGTAGA	66	86	66	5	75	35	11	1	ipu-miR-222a
	TGCTCAGTAGTCAGCGTAGA	77	73	474	8	99	46	13	6	ipu-miR-222a
	TGCTCAGTAGTCAGTGCAGA	62	73	83	6	90	26	19	6	ipu-miR-222a
	TGCTCAGTAGTCAGTGTAG	1727	2128	1953	221	2996	994	658	313	ipu-miR-222a
	TGCTCAGTAGTCAGTGTAGC	142	96	73	14	208	81	32	11	ipu-miR-222a
miR-222a-5p	CTCAGTAGTCAGTGTAGAT	144	193	159	26	271	79	113	20	oan-miR-222a-5p
miR-222b-3p	AGCTACATCTGATTACTGGG	286	475	486	656	145	92	154	529	gga-miR-222b-3p
miR-223	TGTCAGTTTGTCAAATACCC	813	532	600	1371	493	505	751	1325	bta-miR-223
	GTCAGTTTGTCAAATACCCC	137	165	165	237	74	79	139	229	bta-miR-223
miR-223-5p	AGTGTATTTGACAAGCTGAG	619	1012	1066	1992	175	151	162	1533	mdo-miR-223-5p
	TGTATTTGACAAGCTGAGTT	84	75	52	82	44	25	26	70	mdo-miR-223-5p
miR-2281-3p	ATCTGTTATTGCTGTATTGC	70	153	209	95	47	42	52	53	dme-miR-2281-3p
miR-23a-3p	ATCACATTGCCAGGGATTTC	2596	3070	3705	11641	3558	4004	4411	13477	oan-miR-23a-3p
	ACATTGCCAGGGATTTCCAA	21	28	33	91	25	33	34	95	bta-miR-23a
	TCACATTGCCAGGGATTTCC	28	24	46	127	26	37	39	149	oar-miR-23a
miR-23b-3p	ATCACATTGCCAGGGATTAC	3945	5149	6504	9492	5382	5315	6617	8790	bta-miR-23b-3p
	ACATTGCCAGGGATTACCAC	47	79	69	90	67	56	51	103	ppa-miR-23b
	ATCACATTGCCAGGGATT	41	43	54	103	63	43	53	109	oar-miR-23b
	TCACATTGCCAGGGATTACC	39	43	52	79	43	60	46	89	pma-miR-23b
miR-24-3p	TGGCTCAGTTCAGCAGGAAC	13494	14523	15270	16268	19639	16390	18710	19919	cfa-miR-24
	GGCTCAGTTCAGCAGGAACA	65	111	91	149	67	65	67	238	ipu-miR-24
	TGGCTCAGTTCAGCAGGA	32	37	61	95	50	53	62	128	ipu-miR-24
	TGGCTCAGTTCAGCAGGAA	88	79	121	134	106	84	109	194	cfa-miR-24
	TGGCTCAGTTCAGCAGAAAC	4505	5168	4391	6109	6300	5809	6061	7397	cgr-miR-24-3p
	GCTCAGTTCAGCAGGAACAG	40	53	49	246	72	64	95	315	cgr-miR-24-3p
miR-24-5p	TGCCTACTGAACTGGTATCA	46	44	53	89	60	55	70	97	fru-miR-24-5p
miR-24b-5p	TGCCTACTGAGCTGATAACA	223	248	398	287	426	382	427	372	ola-miR-24b-5p
miR-2404	AAGCACTGCATGGTATCTGC	31	21	5	5	127	42	105	4	bta-miR-2404
miR-2478	ATCCCACTTCTGACACCA	27442	42978	22209	6041	42033	15079	17960	4639	bta-miR-2478
	AAATCCCACTTCTGACACCA	108	84	64	39	172	60	56	14	bta-miR-2478
	AATCCCACTTCTGACACCA	262	469	259	98	321	118	215	69	bta-miR-2478
	AGATCCCACTTCTGACACCA	147	103	63	42	169	77	75	32	bta-miR-2478
	ATATCCCACTTCTGACACCA	189	167	104	64	234	82	100	52	bta-miR-2478
	ATCCCACTTCTGACACC	1641	1352	777	232	1706	1221	545	156	bta-miR-2478
	ATCCCACTTCTGACACCAGG	43	158	93	14	28	25	23	20	bta-miR-2478
	ATCCCACTTCTGACACCATT	38	30	20	14	80	45	60	13	bta-miR-2478
	ATCCCGCTTCTGACACCA	814	1269	923	383	1373	470	715	277	bta-miR-2478
	CAAATCCCACTTCTGACACC	84	64	40	30	133	46	53	28	bta-miR-2478
	CAGATCCCACTTCTGACACC	271	157	108	62	290	101	116	52	bta-miR-2478
	CATATCCCACTTCTGACACC	370	300	196	114	493	183	176	100	bta-miR-2478
	CATCCCACTTCTGACACCA	557	680	486	172	645	248	287	154	bta-miR-2478
	CCCACTTCTGACACCA	4902	5432	3300	1168	6079	2212	1581	1377	bta-miR-2478
	CGAATCCCACTTCTGACACC	138	85	43	52	125	73	59	55	bta-miR-2478
	CGGATCCCACTTCTGACACC	313	213	149	75	378	163	143	75	bta-miR-2478
	CGTATCCCACTTCTGACACC	662	407	338	195	821	390	339	214	bta-miR-2478
	GATCCCACTTCTGACACCA	407	587	391	109	521	163	209	114	bta-miR-2478
	GGATCCCACTTCTGACACCA	65	55	55	26	73	39	16	13	bta-miR-2478
	GTATCCCACTTCTGACACCA	146	112	113	54	96	63	63	45	bta-miR-2478
	GTGGGTTCAGATCCCACTTC	20	28	10	26	77	57	59	30	bta-miR-2478
	GTGGGTTCATATCCCACTTC	44	50	24	44	169	99	120	86	bta-miR-2478
	GTGGGTTCATCCCACTTCTG	33	27	4	23	91	46	66	23	bta-miR-2478
	GTGGGTTCGGATCCCACTTC	28	21	5	11	70	34	54	21	bta-miR-2478
	GTGGGTTCGTATCCCACTTC	60	50	20	75	159	93	149	59	bta-miR-2478
	GTTCATATCCCACTTCTGAC	65	89	8	6	81	42	14	12	bta-miR-2478
	GTTCGTATCCCACTTCTGAC	58	141	12	13	83	45	18	33	bta-miR-2478
	TATCCCACTTCTGACACCA	1008	1433	935	260	1197	459	594	267	bta-miR-2478
	TCAAATCCCACTTCTGACAC	1962	2446	1384	685	3387	1142	2102	484	bta-miR-2478
	TCACATCCCACTTCTGACAC	625	778	459	188	950	362	549	174	bta-miR-2478
	TCAGATCCCACTTCTGACAC	4205	5461	3419	1433	6832	2388	4169	1140	bta-miR-2478
	TCATATCCCACTTCTGACAC	7127	9401	5964	2531	11872	4285	7233	2026	bta-miR-2478
	TCATCCCACTTCTGACACCA	1801	2235	1731	625	2754	839	1407	566	bta-miR-2478
	TCCCACTTCTGACACC	311	160	116	18	267	150	48	25	bta-miR-2478
	TCCCACTTCTGACACCA	2924	3393	2004	478	4109	1442	1077	546	bta-miR-2478
	TCGAATCCCACTTCTGACAC	2323	2504	1786	1226	3755	1484	2264	938	bta-miR-2478
	TCGAATCCCGCTTCTGACAC	53	43	29	24	66	36	42	25	bta-miR-2478
	TCGCATCCCACTTCTGACAC	542	594	443	197	806	391	550	205	bta-miR-2478
	TCGGATCCCACTTCTGACAC	3593	4545	3638	1878	5871	2315	3611	1581	bta-miR-2478
	TCGTATCCCACTTCTGACAC	9270	10753	8109	4796	15055	6034	9378	3989	bta-miR-2478
	TCGTATCCCGCTTCTGACAC	113	110	74	71	170	93	92	68	bta-miR-2478
	TCTCATCCCACTTCTGACAC	129	132	104	47	214	66	128	43	bta-miR-2478
	TTCATATCCCACTTCTGACA	54	27	12	7	69	34	21	1	bta-miR-2478
	TTCGTATCCCACTTCTGACA	92	69	48	26	84	63	25	12	bta-miR-2478
miR-2487	CTAAGGGCTGGGTCGGTCGG	218	219	76	32	150	180	22	76	bta-miR-2487
	GGCTCTAAGGGCTGGGTCGG	176	91	36	7	84	93	10	27	bta-miR-2487
	TCTAAGGGCTGGGTCGGTCG	54	17	6	0	44	44	1	8	bta-miR-2487
	TGGCTCTAAGGGCTGGGTCG	144	159	12	4	90	67	10	10	bta-miR-2487
	TTGGCTCTAAGGGCTGGGTC	69	216	10	6	49	18	3	5	bta-miR-2487
miR-2488	GAGGGAATATGATCAGAGTG	9282	9135	1434	894	18652	16815	27137	1348	bta-miR-2488
miR-25-3p	CATTGCACTTGTCTCGGTCT	21980	37470	44933	12199	39952	23322	29928	13995	ipu-miR-25
	ATTGCACTTGTCTCGGTCTG	162	241	271	89	312	196	196	86	oar-miR-25
	CATTGCACTTGTCTCGGT	61	96	85	35	54	33	42	48	sha-miR-25
	CATTGCACTTGTCTCGGTC	95	110	61	61	133	68	120	42	sha-miR-25
	GCATTGCACTTGTCTCGGTC	102	254	280	40	146	104	89	29	cfa-miR-25
	CATTGCACTTGTCTCGGCCT	42	80	116	28	111	53	73	34	mmu-miR-25-3p
miR-25-5p	AGGCGGAGACTTGGGCAATT	105	109	92	31	129	48	41	20	cgr-miR-25-5p
miR-26a	TTCAAGTAATCCAGGATAGG	37081	44686	48124	82286	71578	52647	82838	94506	ipu-miR-26a
	TTCAAGTAATCCAGGATA	369	409	399	570	433	275	417	584	hsa-miR-26a-5p
	TTCAAGTAATCCAGGATAG	2401	2717	2410	3984	2562	1696	2582	3813	hsa-miR-26a-5p
	TTCAAGTAATCCAGGATAGA	119	231	282	493	154	134	169	495	hsa-miR-26a-5p
	TTCAAGTAATCCAGGATAGC	29	40	41	94	54	34	57	132	hsa-miR-26a-5p
	TTCAAGTAATCTAGGATAGG	70	274	967	5358	128	213	988	6078	hsa-miR-26a-5p
	ATTCAAGTAATCCAGGATAG	112	166	163	283	326	212	319	276	ppa-miR-26a
miR-26a-3p	CCTATTCTTGATTACTTGTT	10	19	26	109	45	18	39	189	mml-miR-26a-2-3p
	CCTGTTCTTGATTACTTGTT	31	56	53	131	74	31	99	243	mmu-miR-26a-2-3p
	CCTTTTCTCGATTACTTGTT	36	49	76	56	65	40	77	73	mml-miR-26a-2-3p
miR-26b	TTCAAGCAATCCAGGATAGG	127	36	26	52	52	46	46	49	ipu-miR-26b
	TTCAAGTAATCCAGGAAAGG	17	30	65	42	54	35	226	73	ipu-miR-26b
miR-2779	TTAGGTCGCTGGTTCATCCG	88799	21129	10380	74410	96386	80895	24732	27523	bmo-miR-2779
	ATCCGGCTCGAAGGACC	100	139	162	28	93	55	28	31	bmo-miR-2779
	ATCCGGCTCGAAGGACCA	693	1359	1907	255	749	374	333	282	bmo-miR-2779
	CCGGCTCGAAGGACCA	191	101	124	38	77	64	16	84	bmo-miR-2779
	CTGGTTCATCCGGCTCGAAG	46	43	55	357	49	49	24	1412	bmo-miR-2779
	GGTCGCTGGTTCATCCGGCT	48	31	37	25	51	66	34	7	bmo-miR-2779
	GGTTCATATCCGGCTCGAAG	79	18	7	10	64	123	11	2	bmo-miR-2779
	GTTCAGATCCGGCTCGAAGG	59	26	14	113	36	43	6	390	bmo-miR-2779
	GTTCATATCCGGCTCGAAGG	138	75	25	220	86	116	20	773	bmo-miR-2779
	GTTCATCCGGCTCGAAGGAC	176	113	25	363	103	141	18	1083	bmo-miR-2779
	TCAAATCCGGCTCGAAGGAC	64	85	140	64	63	35	41	73	bmo-miR-2779
	TCAGATCCGGCTCGAAGGAC	132	149	266	110	118	59	73	119	bmo-miR-2779
	TCATATCCGGCTCGAAGGAC	216	292	424	150	171	100	120	179	bmo-miR-2779
	TCATCCGGCTCGAAGGACCA	167	154	300	89	87	50	49	122	bmo-miR-2779
	TCCGGCTCGAAGGACC	140	136	182	38	68	45	25	56	bmo-miR-2779
	TCCGGCTCGAAGGACCA	804	1281	1707	272	626	331	205	398	bmo-miR-2779
	TGGTTCAGATCCGGCTCGAA	38	25	40	23	40	52	26	80	bmo-miR-2779
	TGGTTCATATCCGGCTCGAA	139	59	94	67	78	125	58	165	bmo-miR-2779
	TGGTTCATCCGGCTCGAAGG	169	65	123	66	107	119	86	190	bmo-miR-2779
	TTAGATCGCTGGTTCATCCG	129	80	22	103	166	121	42	29	mse-miR-2779
	TTAGGCCGCTGGTTCATCCG	189	56	26	377	222	133	63	82	bmo-miR-2779
	TTAGGGCGCTGGTTCATCCG	40	24	8	174	70	38	35	13	bmo-miR-2779
	TTAGGTCGCTGGCTCATCCG	350	22	10	99	119	119	31	15	bmo-miR-2779
	TTAGGTCGCTGGTACATCCG	465	107	76	416	430	381	141	178	bmo-miR-2779
	TTAGGTCGCTGGTTCATATC	1477	639	257	428	1479	1721	1915	245	bmo-miR-2779
miR-27a-3p	TTCACAGTGGCTAAGTTCCG	2610	4359	6275	7809	4842	4096	6154	11975	ipu-miR-27a
	TTCACAGTGGCTAAGTTCC	28	66	96	121	48	41	91	198	ola-miR-27a
miR-27a-5p	CAGGACTTAGCTCGCTTTGT	158	580	614	504	272	237	450	608	mdo-miR-27a-5p
	AGGACTTAGCTCGCTTTGTG	83	217	251	322	114	115	226	354	mdo-miR-27a-5p
miR-27b-3p	TTCACAGTGGCTAAGTTCTG	22996	40394	71638	53040	35802	27507	48649	55107	tni-miR-27b
	GTTCACAGTGGCTAAGTTCT	358	707	1048	610	402	333	521	578	tni-miR-27b
	TCACAGTGGCTAAGTTCTGC	88	200	323	265	137	95	144	274	dre-miR-27b
	TTCACAGTGGCTAAGTTCT	167	283	431	611	236	164	349	466	bta-miR-27b
miR-27b-5p	AGAGCTTAGCTGATTGGTGA	619	1341	1703	704	874	529	917	590	rno-miR-27b-5p
	CAGAGCTTAGCTGATTGGTG	84	190	337	107	147	79	101	103	rno-miR-27b-5p
miR-27c-3p	TTCACAGTGGTTAAGTTCTG	2008	3435	5414	10604	3389	2723	4907	16323	ccr-miR-27c-3p
	TTCACAGTGGTTAAGTTCT	14	32	64	177	33	17	55	182	ipu-miR-27c
miR-27c-5p	CAGGACTTAGCACACATGTG	545	1366	1453	1899	959	384	756	1883	ola-miR-27c-5p
	AGGACTTAGCACACATGTGA	348	757	705	948	516	280	423	908	ola-miR-27c-5p
miR-27d-3p	TTCACAGTGGCTAAGTTC	35	90	205	202	61	44	82	244	ola-miR-27d-3p
miR-27e	TTCACAGTGGCTAAGTTCAG	1151	1719	2875	4820	1833	1532	2298	6111	tni-miR-27e
miR-2898	TCCCCGGCATCTCCACCA	632	365	591	222	617	328	172	346	bta-miR-2898
	ATCCCCGGCATCTCCACCA	62	83	116	58	61	29	38	61	bta-miR-2898
	CCCCGGCATCTCCACCA	244	191	334	59	154	99	59	139	bta-miR-2898
	TCAATCCCCGGCATCTCCAC	104	65	110	103	62	63	47	79	bta-miR-2898
miR-2995	TGGCACTGTTCGTAACCTGG	143	39	37	38	364	217	118	27	tgu-miR-2995
	TGCACTGTTCGTAACCTGGC	49	19	1	9	152	86	59	16	tgu-miR-2995
	TTGCACTGTTCGTAACCTGG	85	27	36	18	284	183	154	32	tgu-miR-2995
miR-29a-5p	ACTGATTTCTTCTGGTGTTT	156	470	828	469	148	86	158	344	cgr-miR-29a-5p
	ACTGATTTCCTCTGGTGTTT	51	121	227	198	46	29	67	130	ipu-miR-29a
miR-29a-3p	TAGCACCATTTTAAATCAGT	80	87	112	45	166	179	229	63	pma-miR-29a-3p
miR-29b	TAGCACCATTTGAAATCAGT	76	86	101	585	166	168	237	888	ssc-miR-29b
miR-29c	CTGGTTTCACATGGTGGTTT	33	139	216	81	49	24	39	76	ipu-miR-29c
miR-29c-3p	TAGCACCATTTGAAATCGGT	79	79	108	271	137	105	149	452	mmu-miR-29c-3p
miR-301a	CAGTGCAATAGTATTGTCAA	1611	2060	2198	1573	2687	2000	2984	2145	bta-miR-301a
	AGTGCAATAGTATTGTCAAA	102	89	109	64	146	103	143	66	bta-miR-301a
miR-301b-3p	CAGTGCAATAGTATTGTC	66	44	36	21	80	45	51	19	ola-miR-301b-3p
	CAGTGCAATAGCATTGTCAT	28	36	37	11	52	48	56	12	pma-miR-301b
miR-301b-5p	GCTTTGACAATGTTGCACTA	1027	969	719	224	2022	1113	945	254	ola-miR-301b-5p
	GCTTTGACGATGTTGCACTA	424	741	634	86	730	354	245	106	eca-miR-301b-5p
	TTTGACGATGTTGCACTACT	26	69	71	41	62	30	55	33	eca-miR-301b-5p
miR-301c	CAGTGCAATAGTATTGTCAT	19626	25644	27072	10262	32391	22999	35770	16037	ipu-miR-301c
	AATAGTATTGTCATAGC	39	36	32	310	38	35	14	1364	ipu-miR-301c
	AGTGCAATAGTATTGTCATA	386	459	410	290	755	597	932	370	ipu-miR-301c
	AGTGCAATAGTATTGTCATG	88	89	99	43	119	104	126	57	ipu-miR-301c
	CAGCGCAATAGTATTGTCAT	43	52	44	23	62	42	86	21	ipu-miR-301c
	GCAATAGTATTGTCATAGC	52	44	32	12	47	43	31	14	ipu-miR-301c
miR-30a-3p	CTTTCAGTCGGATGTTTGCA	51355	96104	126957	62780	82396	44440	58348	71393	ptr-miR-30a-3p
	CTTTCAGTCGGATGTTTG	31	40	50	55	46	32	59	55	ola-miR-30a-3p
	CTTTCAGTCGGATGTTTGCC	55	84	113	60	79	47	64	65	oan-miR-30a-3p
	CTTTCAGTCGGCTGTTTGCA	36	77	105	19	37	20	33	19	ggo-miR-30a-3p
	TTCAGTCGGATGTTTGCAGC	164	39	44	186	215	390	45	324	oan-miR-30a-3p
	TTTCAGTCGGATGTTTGCAG	1526	1690	1968	1727	2289	1455	1539	1730	mdo-miR-30a-3p
	TGTAAACATCCTCGACTGGA	718	194	156	215	250	128	215	116	bta-miR-30a-5p
miR-30b-5p	TGTAAACATCCTACACTCAG	5857	3611	3626	4969	14491	12608	13445	5992	ppy-miR-30b
	TGTAAACATCCCTGACTGAA	56	71	74	81	57	22	69	42	pma-miR-30b
	TGTAAACATCCCTGACTGGA	379	238	180	346	405	159	328	160	pma-miR-30b
	ATGTAAACATCCTACACTCA	52	58	31	45	141	108	110	55	oan-miR-30b-5p
miR-30c-5p	TGTAAACATCCTACACTCTC	27457	28008	25963	32818	51579	44341	48268	32133	tgu-miR-30c-5p
	TGTAAACATCCTCGACTGAA	278	82	61	55	61	26	54	50	pma-miR-30c-5p
	CTGTAAACATCCTACACTCT	767	854	861	922	1032	513	963	541	sha-miR-30c
	TGCAAACATCCTACACTCTC	129	29	19	28	55	50	55	22	cfa-miR-30c
miR-30c-3p	CTGGGAGAAGGCTGTTTACT	317	355	356	81	313	131	154	79	tgu-miR-30c-3p
	CTGGGAGAGGGGTGTTTACG	52	80	133	26	65	32	91	59	mmu-miR-30c-1-3p
miR-30d-5p	TGTAAACATCCCCGACTGGA	105440	107644	109878	116181	198318	106241	131489	109785	cfa-miR-30d
	CGTAAACATCCCCGACTGGA	38	51	63	51	79	50	46	53	ssc-miR-30d
	TGTAAACATCCCCGACTGGC	129	75	47	164	185	85	92	122	ssc-miR-30d
	TATAAACATCCCCGACTGGA	33	41	46	53	50	44	44	35	bta-miR-30d
	TGTAAACATCCCCGACCGGA	73	53	59	35	94	46	57	31	ssc-miR-30d
	TGTAAACATCCCCGACT	44	28	15	59	73	47	43	39	oar-miR-30d
	TGTAAACATCCCCGACTG	102	74	84	144	290	110	149	108	oar-miR-30d
	TGTAAACATCCCCGACTGG	324	458	414	673	588	297	467	577	oar-miR-30d
	TGCAAACATCCCCGACTGGA	390	93	107	66	146	89	108	45	tgu-miR-30d-5p
	TGTAAACATCCCCGCCTGGA	57	23	535	50	66	41	29	31	tgu-miR-30d-5p
miR-30d-3p	CTTTCAGTAGGGTGTTTGCT	219	494	692	182	460	197	317	253	ipu-miR-30d
	CTTTCAGTCAGGTGTTTGCT	940	1306	1474	410	1462	893	917	479	oan-miR-30d-3p
	TTTCAGTCAGGTGTTTGCTG	410	392	390	142	567	384	316	166	tgu-miR-30d-3p
miR-30e-5p	TGTAAACATCCTTGACTGGA	189102	243103	220526	225923	305867	194160	257746	216754	sha-miR-30e
	TGTAAACATCCTTGACTGAA	78153	125748	131646	143785	112511	76791	103338	129041	sha-miR-30e
	CGTAAACATCCTTGACTGAA	37	52	59	62	44	30	38	66	sha-miR-30e
	CGTAAACATCCTTGACTGGA	93	105	91	111	154	101	97	88	sha-miR-30e
	CTTTCAGTCGGATGTTTGC	561	708	907	857	643	348	576	1117	ola-miR-30e
	GTAAACATCCTTGACTGAAA	2611	5263	5637	5460	3859	2483	3163	4675	sha-miR-30e
	GTAAACATCCTTGACTGGAA	73	89	103	77	103	85	67	80	sha-miR-30e
	TAAACATCCTTGACTGAAAG	100	125	152	273	109	87	100	210	sha-miR-30e
	TAAACATCCTTGACTGGAAG	39	56	65	117	70	36	37	101	sha-miR-30e
	TATAAACATCCTTGACTGGA	71	84	108	84	88	81	82	79	sha-miR-30e
	TCTAAACATCCTTGACTGGA	84	69	72	62	82	47	60	28	sha-miR-30e
	TGAAAACATCCTTGACTGGA	468	79	62	77	105	57	108	32	sha-miR-30e
	TGCAAACATCCTTGACTGAA	296	145	121	115	116	65	115	52	sha-miR-30e
	TGCAAACATCCTTGACTGGA	685	274	198	164	300	203	250	108	sha-miR-30e
	TGGAAACATCCTTGACTGGA	401	68	60	37	45	32	69	25	sha-miR-30e
	TGTAAACACCCTTGACTGGA	112	85	70	80	81	40	50	55	sha-miR-30e
	TGTAAACATCCTTGACCGAA	63	77	71	67	42	28	35	47	sha-miR-30e
	TGTAAACATCCTTGACCGGA	135	122	106	84	107	79	95	58	sha-miR-30e
	TGTAAACATCCTTGACTAGA	56	71	56	68	74	46	60	41	sha-miR-30e
	TGTAAACATCCTTGACTCGA	95	81	60	61	57	34	33	24	sha-miR-30e
	TGTAAACATCCTTGACTGCA	106	139	171	111	85	50	48	61	sha-miR-30e
	TGTAAACATCCTTGACTGG	559	796	793	1198	814	506	907	1260	sha-miR-30e
	TGTAAACATCCTTGACTGGC	184	130	82	266	229	135	162	153	sha-miR-30e
	TGTAAACATCCTTGACTGGG	47	36	38	63	55	47	55	54	sha-miR-30e
	TGTAAACATCCTTGATTGGA	57	81	76	78	86	62	84	64	sha-miR-30e
	TGTAAACATCCTTGCCTGGA	98	62	1101	58	91	43	47	43	sha-miR-30e
	TGTAAACATCCTTGGCTGGA	26	41	967	37	49	35	41	36	sha-miR-30e
	TGTAAATATCCTTGACTGGA	411	43	35	44	63	34	49	38	sha-miR-30e
	TGTAAACATCCTTAACTGGA	72	79	59	92	71	49	70	57	ssc-miR-30e-5p
miR-3120-5p	TACAGCAGGCACAGACAG	42	69	88	167	40	16	33	161	hsa-miR-3120-5p
miR-3126	TCAGTAACTGGAATCTGTCC	1267	3314	3986	5621	1217	694	1019	2924	ggo-miR-3126
miR-3294	TTGCTGGTGATACTGTCTGT	98	93	78	12	64	32	22	13	bmo-miR-3294
miR-33-3p	CAATGTTCCTGCAGTGCAAG	322	670	1330	1225	842	540	968	1334	ola-miR-33
miR-33-5p	GTGCATTGTAGTTGCATTGC	656	914	942	359	1041	662	728	345	tca-miR-33-5p
	GTGCATTGTAGTTGCATTG	106	96	99	55	138	89	77	44	ggo-miR-33
miR-3306	CTCAAAGGATGACAGATTTT	377	286	250	175	429	361	294	146	bmo-miR-3306
miR-338-3p	TCCAGCATCAGTGATTTTGT	544	780	1149	3123	988	934	1564	4089	mdo-miR-338
miR-338-5p	AACAATATCCTGGTGCTGTA	181	404	453	129	265	184	246	177	ola-miR-338-5p
	AAACAATATCCTGGTGCTGT	75	257	254	91	85	87	144	54	ola-miR-338-5p
	AACAATATCCTGGTGCTGCC	113	295	378	285	134	108	178	213	ola-miR-338-5p
miR-344b-5p	AGAATAATGCCAGCAGTCGG	52	103	133	190	115	98	150	213	rno-miR-344b-5p
miR-34a-5p	TGGCAGTGTCTTAGCTGGTT	821	347	443	694	423	346	329	841	gga-miR-34a-5p
miR-3618	TGATTTCCAATAATTGAGAC	1975	2363	1741	805	2207	1647	1387	588	ipu-miR-3618
	ATTGTGATTTCCAATAATTG	89	180	206	61	107	58	171	47	ipu-miR-3618
	GATTTCCAATAATTGAGACA	119	73	51	107	156	157	99	193	ipu-miR-3618
	TGTCTACATTAATGAAAAGA	51	75	55	26	84	45	56	21	hsa-miR-3618
	TGTGATTTCCAATAATTGAG	66	59	34	22	169	110	138	29	ipu-miR-3618
	AAGCCGCGTGTATCGCCCTG	46	38	27	2	54	36	6	2	hsa-miR-3648
miR-365-5p	AGGGACTTTTAGGGGCAGCT	892	1752	4065	2358	1167	751	1573	2031	mmu-miR-365-2-5p
	AGGGACTTTTAGGGGCAGC	29	93	263	230	77	37	121	145	ipu-miR-365
	GGGACTTTTAGGGGCAGCT	43	73	182	26	65	30	53	27	ipu-miR-365
	GAGGGACTTTTAGGGGCAGC	37	56	118	57	28	20	44	50	gga-miR-365-2-5p
	GGGACTTTTAGGGGCAGCTG	142	154	158	30	81	75	54	34	aca-miR-365-5p
miR-365-3p	TAATGCCCCTAAAAATCCTT	173	355	461	1321	396	482	806	3158	tgu-miR-365-3p
miR-375-3p	TTTGTTCGTTCGGCTCGCGT	14301	31532	49042	12278	21952	15814	24661	10264	bbe-miR-375-3p
	TTTGTTCGTTCGGCTCGCG	513	1113	1522	420	495	370	530	265	bbe-miR-375-3p
	TTGTTCGTTCGGCTCGCGTG	37	55	83	9	78	25	28	8	mdo-miR-375
	TTTGTTCGTTCGGCT	80	91	99	44	40	42	35	35	mdo-miR-375
	TTTTGTTCGTTCGGCTCGCG	163	380	487	89	311	168	234	60	mdo-miR-375
	TTGTTCGTTCGGCTCGCGTT	94	126	205	63	91	73	96	36	bbe-miR-375-3p
	TTTGTTCGTTCGGCTCG	91	123	125	24	65	49	42	38	bbe-miR-375-3p
	TTTGTTCGTTCGGCTCGC	150	328	396	145	142	88	127	90	bbe-miR-375-3p
miR-3963	ATCCCACTTCTGACAC	105	68	53	6	91	71	25	2	mmu-miR-3963
miR-4015-3p	GGATAGGTTGATTTCATTGC	165	147	154	13	267	163	150	38	cin-miR-4015-3p
miR-4185-3p	ATGCTTGTTGTATTCATACT	115	245	338	194	326	323	233	91	cin-miR-4185-3p
	GATGCTTGTTGTATTCATAC	48	271	369	150	237	151	143	94	cin-miR-4185-3p
	TGCTTGTTGTATTCATACTG	36	57	51	30	90	63	39	28	cin-miR-4185-3p
	TGTTGTATTCATACTGTCTG	23	80	41	33	86	51	58	58	cin-miR-4185-3p
miR-4286	ACCCCACTCCTGGTACCA	46	13	13	22	56	46	28	37	bta-miR-4286
miR-429-3p	TAATACTGTCTGGTAATGCC	12337	22078	26182	15219	12290	11788	9887	12486	gga-miR-429-3p
	AATACTGTCTGGTAATGCCG	240	362	432	416	231	208	242	291	bta-miR-429
	CTAATACTGTCTGGTAATGC	147	239	266	129	134	104	128	74	rno-miR-429
	TAATACTGTCTGGTAATGC	223	390	498	397	175	171	161	355	mdo-miR-429
miR-429-5p	GTCTTACCAGACATGGTTAG	114	178	121	33	85	75	67	28	mmu-miR-429-5p
miR-430a	TAAGTGCTACTTGTTGGGGT	29239	23513	19137	540	38030	9620	5045	359	ola-miR-430a
	TAAGTGCTTTTTGTTGGGGT	15470	16859	9605	192	29000	9300	4894	251	ccr-miR-430
	GTAAGTGCTTTTTGTTGGGG	121	107	56	1	206	71	26	0	dre-miR-430a
	TAAGCGCTACTTGTTGGGGT	72	72	36	0	90	20	17	0	ola-miR-430a
	TAAGTGATACTTGTTGGGGT	164	133	185	7	89	35	9	4	ola-miR-430a
	TAAGTGCTACTTGTTGG	340	220	118	2	160	58	19	2	ola-miR-430a
	TAAGTGCTACTTGTTGGAGT	658	630	234	22	7	2	1	0	ola-miR-430a
	TAAGTGCTACTTGTTGGG	688	352	230	2	370	153	78	1	ola-miR-430a
	TAAGTGCTACTTGTTGGGG	1006	766	381	7	478	204	96	5	ola-miR-430a
	TAAGTGCTACTTGTTGGGGA	217	125	72	1	297	58	29	1	ola-miR-430a
	TAAGTGCTACTTGTTGGGGC	136	62	39	3	214	45	31	2	ola-miR-430a
	TAAGTGCTTTTTGTTGAGGT	878	659	398	45	1915	828	548	38	dre-miR-430a
miR-430b	AAAGTGCTATTAAGTTGGAG	3315	3031	2298	104	5843	2200	1236	76	dre-miR-430b
	AAAGTGCTATTAAGTTGGG	2661	1271	821	46	1725	424	328	11	dre-miR-430b
	AAAGTGCTATTAAGTTGGGG	2629	1409	1376	36	1820	333	377	8	dre-miR-430b
	TAAGTGCTACCTGTTGGGGT	2361	1354	715	26	2760	720	373	16	ola-miR-430b
miR-430c	TAAGTGCTTCTCTTTAGGGT	93116	86723	64634	2454	83965	24542	17168	1262	dre-miR-430c
	TAAGTGCTTCTCTTTGGGGT	8714	6802	4938	165	15598	4249	2233	108	dre-miR-430c
	AAGTGCTTCTCTTTAGGGTA	6158	4832	3086	213	5922	1605	1336	126	dre-miR-430c
	AAGTGCTTCTCTTTGGGGTA	2463	1787	980	40	5014	1481	798	35	dre-miR-430c
	ATAAGTGCTTCTCTTTAGGG	356	201	160	15	396	85	98	2	dre-miR-430c
	ATAAGTGCTTCTCTTTGGGG	165	106	80	11	244	54	40	7	dre-miR-430c
	CAAGTGCTTCTCTTTAGGGT	157	163	169	5	278	105	44	13	dre-miR-430c
	TAAGAGCTTCTCTTTAGGGT	89	428	82	1	49	17	22	1	dre-miR-430c
	TAAGCGCTTCTCTTTAGGGT	199	295	133	3	182	45	44	2	dre-miR-430c
	TAAGGGCTTCTCTTTAGGGT	65	95	18	2	72	24	22	2	dre-miR-430c
	TAAGTGCTTCTCTTTAGGGA	379	261	147	7	422	94	62	2	dre-miR-430c
	TAAGTGCTTCTCTTTAGGGC	328	182	75	15	332	88	80	5	dre-miR-430c
	TAAGTGCTTCTCTTTGGGTT	65	49	66	0	158	59	26	1	dre-miR-430c
	TGAGTGCTTCTCTTTAGGGT	192	124	129	4	192	67	36	4	dre-miR-430c
miR-430d	TAAGTGCTTCTCTTTGGGG	95	54	33	0	227	71	39	3	ola-miR-430d
	TAAGTGCTTCTCTTTGGG	71	55	18	1	119	36	22	1	ola-miR-430d
miR-4448	GGCTCGTTGGTCTAGGGGTA	17008	6981	2883	2405	19696	20787	7578	2344	hsa-miR-4448
	GGCTCTTTGGTCTAGGGGTA	11526	4482	2401	2209	12790	12687	4748	1875	hsa-miR-4448
	AAGCGGCTCGTTGGTCTAGG	43	34	37	3	44	44	33	4	hsa-miR-4448
	CTCCTTGGTCTAGGGGTATG	318	141	41	34	176	225	62	37	hsa-miR-4448
	GGCTCATTGGTCTAGGGGTA	171	73	34	32	172	191	67	29	hsa-miR-4448
	GGCTCCTTGGTCTAGGGGTA	373	161	89	90	401	409	193	83	hsa-miR-4448
	GGCTCGTTAGTCTAGGGGTA	517	181	36	34	661	745	216	51	hsa-miR-4448
	GGCTCGTTCGTCTAGGGGTA	1206	420	92	49	1560	1708	494	82	hsa-miR-4448
	GGCTCGTTGGTCTAGGG	238	60	49	23	214	188	51	31	hsa-miR-4448
	GGCTCGTTGGTCTAGGGG	254	123	78	37	314	289	74	68	hsa-miR-4448
	GGCTCTTTAGTCTAGGGGTA	50	13	1	4	52	51	17	2	hsa-miR-4448
	GTGGCTCGTTGGTCTAGGGG	198	191	152	11	246	174	132	34	hsa-miR-4448
miR-4454	CGGTTCGTATCCGGGTCACG	226	94	76	108	245	246	118	440	hsa-miR-4454
	CGGTTCGAATCCGGGTCACG	50	19	31	43	84	65	37	124	hsa-miR-4454
	CGGTTCGGATCCGGGTCACG	73	28	27	32	92	87	43	123	hsa-miR-4454
miR-449	AGGCAGTGTCTTGTTAGCTG	553	456	363	551	356	309	319	396	hhi-miR-449
	AGGCAGTGTAACGTTAGCTG	154	111	98	106	101	74	91	68	xtr-miR-449a-5p
	TAGGCAGTGTAACGTTAGCT	65	73	68	63	42	38	37	73	xtr-miR-449a-5p
miR-451_1	AAACCGTTACCATTACTGAT	49014	130851	116760	69922	187059	159995	805577	60315	bta-miR-451
miR-451_2	AAACCGTTACCATTACTGAG	3198	5998	10344	7424	15251	15320	122360	5868	gga-miR-451
miR-451_3	TAACCGTTACCATTACTGAG	1129	2272	5978	3159	3342	3929	22710	3120	gga-miR-451
	AAACCATTACCATTACTGAT	20	59	57	28	64	63	334	32	gga-miR-451
	AAACCGCTACCATTACTGAT	182	62	60	40	104	80	346	16	gga-miR-451
	AAACCGTCACCATTACTGAT	29	61	44	29	56	52	233	21	tgu-miR-451
	AAACCGTTACCACTACTGAT	171	56	41	19	56	34	180	11	gga-miR-451
	AAACCGTTACCATTACCGAT	26	75	60	20	60	53	292	20	gga-miR-451
	AAACCGTTACCATTACTG	29	70	82	83	115	92	483	133	ssc-miR-451
	AAACCGTTACCATTACTGAC	19	48	35	29	49	39	178	11	tgu-miR-451
	AAACCGTTACCATTACTGCT	66	137	138	92	210	193	607	62	bta-miR-451
	AAACCGTTACCATTACTGTT	13	50	53	11	104	64	427	23	eca-miR-451
	AAACCGTTACCATTATTGAT	11	48	54	13	44	46	265	23	tgu-miR-451
	AAACCGTTACCATTCCTGAT	26	64	539	23	65	70	234	24	gga-miR-451
	AAACCGTTACCCTTACTGAT	24	55	74	25	78	49	341	14	bta-miR-451
	AAACTGTTACCATTACTGAT	10	283	27	13	54	32	194	15	gga-miR-451
	AACCGTTACCATTACTGATT	25	89	99	41	79	67	270	40	oan-miR-451
	ACACCGTTACCATTACTGAT	22	71	36	21	64	38	190	6	gga-miR-451
	AAACCGTTACCATTACTGA	24	38	54	85	65	64	476	57	hsa-miR-451a
miR-454-3p	TAGTGCAATATTGCTTATAG	3539	4058	4657	1892	4807	3561	3509	2155	ggo-miR-454
	TAGTGCAATATCGCTTATAG	1319	2124	3279	1881	3077	2601	2977	2427	ggo-miR-454
	AGTGCAATATTGCTTATAGG	662	661	652	395	861	633	677	381	ggo-miR-454
miR-454-5p	ACCCTATCAATATTGCCTCT	83	96	72	24	110	94	74	29	tgu-miR-454-5p
	CCCTATCAATATTGCCTCTG	59	75	35	4	131	98	88	23	tgu-miR-454-5p
miR-455a	TATGTGCCCTTGGACTACAT	1779	2680	5763	7696	1826	1894	1380	10307	fru-miR-455
	TGTGCCCTTGGACTACATCG	54	74	158	208	66	68	58	338	ipu-miR-455a
	TATGTGCCCTTGGACTACA	25	51	179	93	29	24	14	129	mdo-miR-455-5p
miR-455-3p	TGCAGTCCATGGGCATATAC	144	158	215	433	457	422	508	751	gga-miR-455-3p
	ATGCAGTCCATGGGCATATA	23	41	47	141	96	95	137	273	gga-miR-455-3p
	CAGTCCATGGGCATATACAC	25	13	46	174	58	65	80	288	bta-miR-455-3p
	CATGCAGTCCATGGGCATAT	42	42	82	105	49	45	101	152	gga-miR-455-3p
	GCAGTCCATGGGCATATACA	86	86	126	279	179	152	200	506	bta-miR-455-3p
miR-455b	GTATGTGCCCTTGGACTAC	636	1169	2130	1124	574	407	271	1165	dre-miR-455b
	GTATGTGCCCTTGGACTACA	401	758	964	440	516	382	345	465	dre-miR-455b
	GTATGTGCCCTTGGACTA	25	64	194	69	23	16	14	64	dre-miR-455b
miR-456-3p	CAGGCTGGTTAGATGGTTGT	11001	13678	14379	8020	11432	6006	8311	6093	dre-miR-456
	CAGGCTGGTTAGATGGTTG	201	195	192	150	151	75	111	74	tgu-miR-456-3p
	AGGCTGGTTAGATGGTTGTC	138	162	136	60	92	81	77	56	ipu-miR-456
miR-458	ATAGCTCTTTGAATGGTACT	10646	20674	28661	46191	18459	11743	23730	45944	ipu-miR-458
	TAGCTCTTTGAATGGTACTG	655	938	1523	1918	763	584	875	2156	aca-miR-458
	TCATAGCTCTTTGAATGGTA	130	274	480	638	178	151	239	862	ipu-miR-458
	ATAGCTCTTTGAATGGAACT	13	42	55	53	28	8	77	69	ipu-miR-458
miR-459-5p	TCAGTAACAAGGATTCATCC	40	97	216	1325	36	57	230	2377	ipu-miR-459
	AGTAACAAGGATTCATCCTG	13	29	52	238	13	13	62	465	ccr-miR-459-5p
	CAGGGAATCTCTGTTACTGG	12	36	132	1165	9	23	81	1555	dre-miR-459-3p
miR-460a-5p	CCTGCATTGTACACACTGTG	1523	3603	4816	5388	2484	1932	3428	6662	aca-miR-460a-5p
miR-460a-3p	CACAGCGCATACAATGTGGA	122	171	195	296	137	125	172	327	gga-miR-460a-3p
	CACAGCGCCTGCAATGTGGA	21	25	80	56	18	13	17	68	gga-miR-460b-3p
miR-462	TAACGGAACCCATAATGCAG	753	1682	2069	8116	600	416	635	3887	ipu-miR-462
	TAACGGAACCCATAAAGCAG	276	529	785	3014	286	255	475	1397	ipu-miR-462
miR-4735-3p	ACTTCAACTTGAGCACCTTT	441	151	110	22	467	186	137	15	hsa-miR-4735-3p
	TACTTCAACTTGAGCACCTT	172	93	69	10	437	244	141	12	hsa-miR-4735-3p
miR-4856b-3p	TAAGTCTCACACCAGTGCAA	62	106	71	68	123	71	67	101	bfl-miR-4856b-3p
miR-488-3p	TTACAATTAAAGGATATTTC	49	117	194	429	66	107	324	441	hsa-miR-488-3p
miR-489	TGACATCATATGTACGGCTG	428	643	753	1186	408	452	579	974	ipu-miR-489
miR-499-5p	TTAAGACTTGCAGTGATGTT	9219	11218	10589	9871	8260	5710	3992	6353	xtr-miR-499
	TTAAGACTTGTAGTGATGTT	5218	10289	10498	10527	8623	6691	7213	11250	gga-miR-499-5p
miR-499-3p	AACATCACTTTAAGTCTGTG	34	56	41	62	85	49	84	46	tgu-miR-499-3p
miR-4991	ATCGTATCAGTTTGGATTCC	499	1158	1437	809	789	516	782	826	egr-miR-4991
miR-5106	AGGGGTGTAGCTCAATTGGC	184	30	92	4	585	104	351	31	mmu-miR-5106
	GGGTCTGTAGCTCAGTTGGT	9	15	10	24	77	44	86	66	mmu-miR-5106
miR-551	GCGACCCATCCTTGGTTTCT	185	194	238	126	344	219	231	173	ccr-miR-551
	GCGACCCACTCATGATTTCA	89	211	514	131	223	125	204	133	ssc-miR-551a
miR-611	CACAGTAGAGCTAGCAGACC	6178	11494	13256	5347	8835	6777	7386	5060	hsa-miR-611
miR-6239	AACTCTTAGCGGTGGATCAC	5505	3560	2792	105131	2939	3121	737	86015	mmu-miR-6239
	CAACTCTTAGCGGTGGATCA	5206	3620	3550	1144	3050	2737	816	1606	mmu-miR-6239
	TACAACTCTTAGCGGTGGAT	741	344	356	106	315	324	80	108	mmu-miR-6239
	ACAACTCTTAGCGGTGGATC	491	302	275	75	230	219	70	126	mmu-miR-6239
	CTCTTAGCGGTGGATCACTC	108	46	16	456	34	28	9	608	mmu-miR-6239
	CTTAGCGGTGGATCACTCGG	74	36	13	31	34	33	10	92	mmu-miR-6239
	GTACAACTCTTAGCGGTGGA	65	64	70	46	70	74	25	41	mmu-miR-6239
	ACTCTTAGCGGTGGATCACT	45	32	26	2750	23	21	5	2033	mmu-miR-6239
miR-6240	CAAAGCATCGCGAAGGCCCA	176	42	29	5	54	38	8	4	mmu-miR-6240
	AATTAAAACAAAGCATCGCG	112	3	0	106	32	173	5	529	mmu-miR-6240
	AAAGCATCGCGAAGGCCCAA	68	9	7	326	15	23	1	177	mmu-miR-6240
	TAATTAAAACAAAGCATCGC	44	4	2	71	13	74	2	495	mmu-miR-6240
miR-6412	TCGAAACCATCCTCTGCTAC	449	221	307	119	359	178	196	113	mmu-miR-6412
miR-643	TTTCTGTCTTGTATTCTACC	1868	1645	1564	238	872	516	200	140	mml-miR-643
miR-6516-3p	ATGTATGATACTGCGGACAA	46	9	6	9	99	77	63	18	gga-miR-6516-3p
	CATGTATGATACTGCAGACA	24	14	16	41	88	62	51	83	gga-miR-6516-3p
	CATGTATGATACTGCGGACA	40	9	14	16	121	61	65	49	gga-miR-6516-3p
miR-6673-3p	GTAGAATCAGATGTGCTTGT	20	29	23	2	63	38	64	47	gga-miR-6673-3p
miR-7-5p	TGGAAGACTAGTGATTTTGT	5507	4688	4187	5211	5468	3669	4930	3895	tca-miR-7-5p
	AGACTAGTGATTTTGTTGT	137	165	158	111	113	112	132	105	dmo-miR-7
	AGACTAGTGATTTTGTTGTG	113	153	122	43	126	119	102	41	ola-miR-7
	AGACTAGTGATTTTGTTGTT	93	136	106	93	72	87	105	94	lgi-miR-7
miR-7a-1-3p	CAACAAATCACAGTCTGCCA	47	61	60	27	80	81	64	24	mmu-miR-7a-1-3p
miR-7a-2-3p	CAACAAGTCCCAGTCTGCCT	31	37	65	12	67	49	56	13	rno-miR-7a-2-3p
miR-7132	TGAGGCGTTTAGAACAAGTT	1466	1767	1906	4047	1062	551	984	3746	ccr-miR-7132
miR-716b	GCAGATCTTGGTGGTAGTAG	509	477	140	42	103	70	30	45	sha-miR-716b
	CGCGGGTGCAGATCTTGGTG	101	90	38	12	64	18	10	23	sha-miR-716b
	CGGGTGCAGATCTTGGTGGT	103	178	188	21	56	19	23	15	sha-miR-716b
	CTTGGTGGTAGTAGCA	386	175	78	14	44	8	5	27	sha-miR-716b
	CTTGGTGGTAGTAGCAAATA	243	95	16	8	69	57	13	15	sha-miR-716b
	GCGGGTGCAGATCTTGGTGG	388	172	86	13	215	53	57	13	sha-miR-716b
	GTGCAGATCTTGGTGGTAGT	296	518	87	21	141	39	25	22	sha-miR-716b
	TGCAGATCTTGGTGGTAGTA	382	370	183	42	184	71	84	38	sha-miR-716b
miR-722	TTTTGCAGAAACGTTTCAGA	31	73	84	191	66	26	75	251	dre-miR-722
miR-723-3p	AGACATCAGATAAATCTGTG	39	62	105	186	47	50	173	214	dre-miR-723-3p
miR-724	TTAAAGGGAATTTGCGACTG	3470	6622	11100	11913	3780	3049	6093	10819	ccr-miR-724
	TAAAGGGAATTTGCGACTGT	1785	4135	7678	7452	1848	1410	3218	7042	ipu-miR-724
miR-725	TTCAGTCATTGTTTCTGGTA	3472	7090	12625	26369	5005	4127	10188	20796	dre-miR-725
miR-727-3p	GTTGAGGCGAGTTGAAGACT	53	74	61	41	37	48	54	83	ccr-miR-727-3p
miR-727-5p	TCAGTCTTCAATTCCTCCCA	180	223	305	131	329	332	435	200	ccr-miR-727-5p
miR-728	ATACTAAGTACACTACGTTT	38	17	25	70	77	63	127	49	ipu-miR-728
miR-730	TCCTCATTGTGCATGCTGTG	345	468	1014	349	394	204	208	572	dre-miR-730
miR-731	AATGACACGTTTTCTCCCGG	227	583	896	2405	216	127	183	801	dre-miR-731
	TATGACACGTTTTCTCCCGG	88	258	459	823	92	105	120	364	dre-miR-731
miR-733	GCGCTGGTGTAGCTCAGTGG	72	29	20	37	68	97	28	50	dre-miR-733
	TGCGCTGGTGTAGCTCAGTG	134	142	147	31	172	122	81	30	dre-miR-733
miR-736	GTAAGACGAACAAAAAGTTT	513	559	330	155	595	355	433	149	dre-miR-736
miR-737	GTTTTTTTACGTTTAGATTT	81	40	33	98	225	132	164	136	ipu-miR-737
miR-749	GCCCGGATGAGCCTCGGTGG	118	99	113	38	155	76	131	53	sme-miR-749
miR-7551	TGTCGATCGGGGGCCTGAGT	403	220	21	4	153	36	13	6	ipu-miR-7551
	GTGTCGATCGGGGGCCTGAG	304	286	40	4	122	30	3	8	ipu-miR-7551
	GTCGATCGGGGGCCTGAGTC	173	126	18	4	61	14	8	7	ipu-miR-7551
	GGGGCCTGAGTCCTTCTGAT	84	153	18	10	76	48	13	20	ipu-miR-7551
miR-7552	AAATGTCCCTTAATTGTTTG	8	40	87	144	21	18	80	129	ipu-miR-7552
miR-7641	TCGTCTGATCTCGGAAGCTA	951	451	422	200	778	931	364	295	hsa-miR-7641
	TCGTCCGATCTCGGAAGCTA	467	345	482	219	462	479	329	291	hsa-miR-7641
	TCTGATCTCGGAAGCTAAGC	428	574	420	180	444	246	212	453	hsa-miR-7641
	TGAATACGCCCGATCTCGTC	406	189	168	115	297	373	133	247	hhi-miR-7641
	AGCCTGAATACGCCCGATCT	155	95	61	74	105	100	37	191	hhi-miR-7641
	ATACCAGCCTGAATACGCCC	166	52	56	132	88	241	69	327	hhi-miR-7641
	ATCTCGTCTGATCTCGGAAG	108	84	69	116	100	97	91	227	hsa-miR-7641
	CCTGAATACGCCCGATCTCG	85	32	21	33	49	45	17	114	hhi-miR-7641
	CGATCTCGGAAGCTAAGCAG	63	47	29	429	57	57	22	1094	hsa-miR-7641
	CGATCTCGTCTGATCTCGGA	78	55	32	29	74	105	43	51	hsa-miR-7641
	CGTCCGATCTCGGAAGCTAA	162	146	192	92	114	106	112	142	hsa-miR-7641
	CGTCTGATCTCGGAAGCTAA	288	131	78	461	193	202	62	1406	hsa-miR-7641
	CTCGTCTGATCTCGGAAGCT	79	38	48	970	62	119	48	2976	hsa-miR-7641
	CTGAATACGCCCGATC	136	38	57	31	69	46	29	41	hhi-miR-7641
	CTGAATACGCCCGATCTCGT	383	146	71	243	254	216	86	834	hhi-miR-7641
	CTGATCTCGGAAGCTAAGCA	458	237	63	31	304	287	45	133	hsa-miR-7641
	GAATACGCCCGATCTCGTC	89	36	30	47	64	36	18	175	hhi-miR-7641
	GAATACGCCCGATCTCGTCC	110	72	35	52	105	100	23	186	hhi-miR-7641
	GATCTCGGAAGCTAAGCAGG	45	51	12	49	41	39	6	135	hsa-miR-7641
	GCCTGAATACGCCCGATCTC	84	42	34	75	48	36	16	278	hhi-miR-7641
	GTCCGATCTCGGAAGCTAAG	112	74	78	52	99	83	42	87	hsa-miR-7641
	GTCTGATCTCGGAAGCTAAG	260	161	93	94	194	199	78	252	hsa-miR-7641
	TCTCGTCTGATCTCGGAAGC	151	92	55	54	90	117	47	141	hsa-miR-7641
miR-7876-3p	AATACCACTTAGAATGCATG	98	149	168	61	69	75	43	33	prd-miR-7876-3p
	CAAGGCACTCTTAACCAGCA	9	24	57	9	63	38	58	26	prd-miR-7876-3p
miR-7977	TCGTTTCCCGGCCAACGCAC	216	128	288	216	192	127	166	227	hsa-miR-7977
miR-9-3p	TAAAGCTAGAGAACCGAATG	178730	416411	400453	116108	263613	160061	228959	78661	gga-miR-9-3p
	ATAAAGCTAGAGAACCGAAT	13121	25508	22096	7895	19506	10165	16035	4416	gga-miR-9-3p
	TAAAGCTAGATAACCGAAAG	4267	10511	10538	6316	8170	9491	17740	6517	dre-miR-9-3p
	ATAAAGCTAGATAACCGAAA	2382	6958	7031	5868	4959	5872	13148	5614	mml-miR-9-3p
	AAAGCTAGAGAACCGAATGT	943	1943	1870	287	1218	554	619	170	oan-miR-9-3p
	TAAAGCTAGAGACCCGAATG	628	89	82	12	33	17	15	4	gga-miR-9-3p
	TAAAGCCAGAGAACCGAATG	531	241	204	79	161	123	101	38	gga-miR-9-3p
	TAAAGCTAGAGAACCGAAT	467	1186	890	415	899	438	728	195	oan-miR-9-3p
	TACAGCTAGAGAACCGAATG	450	122	92	25	40	22	31	6	oan-miR-9-3p
	GGTTATCTAGCTGTATG	116	119	112	24	113	122	90	38	ccr-miR-9-3p
	TAAAGCTAGAGAACCGAA	108	114	81	58	129	66	95	30	gga-miR-9-3p
	TAAAGCTAGAGAACCGAACG	101	189	202	51	91	50	62	27	aca-miR-9-3-3p
	TAAAGCTAGAGAACCGCATG	92	163	179	99	78	43	61	27	oan-miR-9-3p
	TAAAGCTAGAGAACCGACTG	91	164	112	32	78	40	38	11	gga-miR-9-3p
	ATAAAGCTAGCTAACCGAAA	83	204	211	66	222	195	264	89	mml-miR-9-3p
	TAAACCTAGAGAACCGAATG	81	475	129	11	37	22	32	9	gga-miR-9-3p
	GTGATATCATAAAGCTAGAG	80	10	3	14	81	229	8	2	oan-miR-9-3p
	ATAAAGCTAGCTAACCGAAT	74	121	105	42	136	139	84	26	mml-miR-9-3p
	TAAAGCTAGAGAACCAAATG	74	187	194	42	105	69	89	29	gga-miR-9-3p
	CAAAGCTAGAGAACCGAATG	70	135	139	35	71	49	70	26	oan-miR-9-3p
	TAAAGCTAGCGAACCGAATG	69	134	140	26	38	20	24	6	gga-miR-9-3p
	TAAAGCTAGAGCACCGAATG	68	118	96	18	31	22	17	12	gga-miR-9-3p
	TCAAGCTAGAGAACCGAATG	66	140	96	24	67	28	52	7	gga-miR-9-3p
	TAAAGCTAGAGAACCGAATC	65	103	101	18	50	25	15	8	gga-miR-9-3p
	TAACGCTAGAGAACCGAATG	64	127	87	14	33	15	21	7	oan-miR-9-3p
	TAAAGCTAGAGAACTGAATG	61	142	1138	27	65	48	66	21	oan-miR-9-3p
	TAAAGCTAGAGAACAGAATG	57	85	1266	8	17	6	9	2	oan-miR-9-3p
	TAAAACTAGAGAACCGAATG	52	1223	83	18	35	23	25	11	oan-miR-9-3p
	TAAAGCTCGAGAACCGAATG	51	105	84	27	32	15	21	9	gga-miR-9-3p
	TGATATCATAAAGCTAGAGA	43	74	35	3	63	55	28	4	oan-miR-9-3p
	TAAAGCTAGAGAATCGAATG	40	97	85	32	44	33	43	14	oan-miR-9-3p
	TAAAGCTAGGGAACCGAATG	39	101	89	27	50	38	55	18	gga-miR-9-3p
	TAAAGCTAGAGAACCGAATA	36	90	98	15	35	21	45	19	oan-miR-9-3p
	TGAAGCTAGAGAACCGAATG	36	71	49	14	51	18	33	7	gga-miR-9-3p
	AAAGCTAGATAACCGAAAGT	32	109	120	25	72	65	83	30	pma-miR-9a-3p
	TAAAGCTAGCTAACCGAAAG	169	405	609	400	496	660	810	425	pma-miR-9a-3p
	TAAAGCTAGCTAACCGAATG	428	891	1077	495	837	1103	1020	532	pma-miR-9a-3p
miR-9b-3p	TAAAGCTAGAGAACCGAAAG	25688	52113	47114	15053	34163	22741	30708	10572	pol-miR-9b-3p
	AAAGCTAGAGAACCGAAAGT	1323	2320	1952	477	1677	904	1234	336	pol-miR-9b-3p
	ATAAAGCTAGAGAACCGAAA	747	1199	1005	367	1005	475	720	220	pol-miR-9b-3p
	TAAAGCTAGACAACCGAATG	67	122	115	21	51	16	23	12	xtr-miR-9b-3p
	TAAAGCTAGAGAACCGAAA	98	166	139	102	114	56	104	43	pol-miR-9b-3p
miR-9-5p	TCTTTGGTTATCTAGCTGTA	630628	2284664	2879902	636745	1077974	1038213	1787142	726463	aae-miR-9a
	TCTTTGGTTATCTAGCTGAA	17115	38489	39070	6513	28849	24881	31599	7422	fru-miR-9
	CTTTGGTTATCTAGCTGTAT	9374	50343	81493	44162	20563	29408	88666	49284	bma-miR-9-5p
	TCTTTGGTTATCTAGCTGT	2490	6912	9674	3499	3711	3671	6793	3617	aca-miR-9-5p
	TCTTTGGTTATCCAGCTGTA	2232	1050	1211	277	373	316	527	218	aae-miR-9a
	TCTTTGCTTATCTAGCTGTA	1706	627	752	127	160	147	206	77	tni-miR-9
	TCCTTGGTTATCTAGCTGTA	1674	1065	1362	204	277	291	439	181	mdo-miR-9a-5p
	TTTGGTTATCTAGCTGTATG	1584	5133	4741	1355	2171	2375	3883	1597	bma-miR-9-5p
	TCTTTGGTTATCAAGCTGTA	1420	280	421	76	102	116	159	66	tni-miR-9
	TCTTTGTTTATCTAGCTGTA	1317	108	133	20	45	46	75	25	lla-miR-9
	TCTTTGATTATCTAGCTGTA	1252	526	642	125	154	132	272	136	tni-miR-9
	TCATTGGTTATCTAGCTGTA	1220	136	178	28	67	42	77	33	mdo-miR-9a-5p
	TCGTTGGTTATCTAGCTGTA	1068	69	99	19	47	48	66	28	ola-miR-9b-5p
	TCTTTGGTTATCTAGCTGA	836	2688	4622	1061	912	825	1386	1131	aca-miR-9-5p
	TCTTTGGTTATCTAGCTGCA	550	1480	1931	498	679	545	1006	511	dya-miR-9a
	TCTTTGGTTATCTAGCTGTC	434	990	1221	238	499	522	656	231	nlo-miR-9a
	TCTTTGGTTATCTAGCCGTA	338	947	1304	214	342	290	397	171	dvi-miR-9a
	TCTTTGGCTATCTAGCTGTA	338	1096	1202	211	344	312	457	200	rno-miR-9a-5p
	TCTTCGGTTATCTAGCTGTA	310	2627	1046	166	257	260	356	131	lla-miR-9
	TCTTTGGTCATCTAGCTGTA	306	814	951	150	211	200	298	113	mdo-miR-9a-5p
	TCTTTGGTTATCTCGCTGTA	297	891	1325	136	271	180	354	142	ola-miR-9b-5p
	TCTCTGGTTATCTAGCTGTA	297	704	893	143	251	237	264	130	hco-miR-9
	TCTTTGGTTATCTACCTGTA	294	822	11474	495	301	269	562	230	dya-miR-9a
	TCTTTGGTTACCTAGCTGTA	274	781	1030	155	272	232	336	146	xtr-miR-9b-5p
	TATTTGGTTATCTAGCTGTA	264	353	465	141	177	178	229	70	dpe-miR-9a
	CTTTGGTTATCTAGCTGTA	253	1055	974	254	487	340	562	268	aca-miR-9-5p
	TCTTTGGTTCTCTAGCTGTA	229	685	1020	152	200	123	226	68	sme-miR-9a-5p
	TCTTTGGTTATCTAGCTCTA	224	691	807	126	186	155	188	62	mdo-miR-9a-5p
	TCTTTGGTTATCTAGCTG	209	568	798	267	317	302	530	239	aca-miR-9-5p
	TTGGTTATCTAGCTGTATGA	208	238	279	100	266	423	259	125	bma-miR-9-5p
	TCTTTCGTTATCTAGCTGTA	184	504	596	80	136	121	153	57	dre-miR-9-5p
	TTTTTGGTTATCTAGCTGTA	177	622	616	132	324	320	496	211	bbe-miR-9-5p
	TCTTTGGTTATCTAGCTATA	176	563	654	117	211	198	332	125	dan-miR-9a
	TCTTTGGTTATCTAACTGTA	158	581	11294	125	182	137	241	95	mdo-miR-9a-5p
	TCTTTGGTTATCTAGATGTA	155	253	437	76	73	51	77	35	xtr-miR-9a-5p
	TTGGTTATCTAGCTGTATG	154	167	116	56	234	294	342	99	xtr-miR-9-5p
	TCTTTGGTTATATAGCTGTA	152	283	275	45	64	41	89	28	aae-miR-9a
	CCTTTGGTTATCTAGCTGTA	149	607	802	195	262	227	369	234	bma-miR-9-5p
	TCTTTGGTTATCTGGCTGTA	148	545	683	124	241	201	364	178	fru-miR-9
	TCTTTAGTTATCTAGCTGTA	146	502	540	100	172	196	292	130	fru-miR-9
	TGGTTATCTAGCTGTATG	138	135	141	39	173	145	117	56	bfl-miR-9-5p
	TGGTTATCTAGCTGTATGA	128	228	261	43	144	138	130	72	bma-miR-9-5p
	TCTTTGGTTATCTAGTTGTA	120	458	560	169	218	176	375	176	fru-miR-9
	TCTTTGGTTATCTAGCTGTG	116	433	579	107	200	183	311	122	egr-miR-9
	TCTTTGGTTGTCTAGCTGTA	113	405	528	144	191	193	287	173	sme-miR-9a-5p
	TCTTTGGTTATCTAGCT	111	261	251	154	130	121	270	129	aca-miR-9-5p
	TCTTTGGTTATTTAGCTGTA	100	272	373	132	156	153	262	122	cte-miR-9-5p
	TCTTTGGTTATCTAGCTGTT	93	248	351	73	170	129	238	65	mdo-miR-9a-5p
	GGTTATCTAGCTGTATGA	80	153	136	23	92	86	78	38	bma-miR-9-5p
	TCTTGGTTATCTAGCTGTAT	75	234	337	69	139	100	200	90	bma-miR-9-5p
	TCTTTGGATATCTAGCTGTA	75	279	283	84	70	58	133	43	lmi-miR-9a-5p
	ATCTTTGGTTATCTAGCTGT	72	194	182	79	92	95	135	153	tgu-miR-9-5p
	ACTTTGGTTATCTAGCTGTA	67	318	437	96	137	131	236	178	bma-miR-9-5p
	TCTTTGGTTAACTAGCTGTA	65	200	264	46	69	60	116	55	aae-miR-9a
	TCTTAGGTTATCTAGCTGTA	61	6129	193	37	83	69	112	43	dvi-miR-9a
	TCTTTTGTTATCTAGCTGTA	59	210	261	243	86	102	160	62	fru-miR-9
	TCTTTGGTTATCTAGCAGTA	51	105	146	31	38	32	55	25	dan-miR-9a
	TCTATGGTTATCTAGCTGTA	49	101	151	28	32	55	56	19	dsi-miR-9a
	TCTTTGGTTATCTATCTGTA	48	242	8792	49	63	58	148	39	dre-miR-9-5p
	TCTTTGGGTATCTAGCTGTA	47	92	83	65	80	54	135	29	mdo-miR-9a-5p
	TTTGGTTATCTAGCTGTAT	47	94	60	36	64	80	124	40	sha-miR-9
	TCTTTGGTTATCTAGGTGTA	44	118	151	38	61	53	103	47	mdo-miR-9a-5p
	TCTTTGGTTATCTAGCTTTA	39	156	170	34	42	51	164	27	dpu-miR-9-5p
	GTCTTTGGTTATCTAGCTGT	38	203	160	20	46	41	55	21	dmo-miR-9a
	TCTTTGGTTATCTAGCTGGA	36	226	230	38	53	41	123	28	lla-miR-9
	TCTTTGGTTATGTAGCTGTA	35	75	105	30	42	33	62	23	dsi-miR-9a
	TCTTTGGTTATCTAGCGGTA	34	114	145	38	69	64	105	48	eca-miR-9a
	TCTTGGGTTATCTAGCTGTA	28	1541	89	24	46	43	58	36	mdo-miR-9a-5p
	TCTTTGGTTATCTTGCTGTA	28	139	131	63	53	53	113	49	dme-miR-9a-5p
	TGTTTGGTTATCTAGCTGTA	27	75	78	22	51	45	85	19	dse-miR-9a
	CTTTGGCTATCTAGCTGTAT	27	20	38	53	16	43	65	22	lla-miR-9
	CTTTGGTTATCTAGCTGAAT	22	87	96	42	67	48	114	35	bma-miR-9-5p
	CTTTGGTTATCTAGCTGT	22	89	90	25	32	41	70	37	aca-miR-9-5p
	GCTTTGGTTATCTAGCTGTA	12	88	69	43	35	42	83	44	bma-miR-9-5p
miR-92-3p	TATTGCACTTGTCCCGGCCT	77894	84513	84205	23555	141416	84198	74788	22606	mdo-miR-92a-3p
	TATTGCACTCGTCCCGGCCT	3883	3969	4901	1082	7287	4839	3281	1166	tur-miR-92-3p
	TATTGCACTTGTCCCGGC	1006	1091	1022	308	929	641	491	392	spu-miR-92a
	TATTGCACTCGTCCCGGC	944	1373	1995	320	1355	818	679	356	xbo-miR-92a
	TATTGCACTCGTCCCGGCC	602	770	1143	179	869	523	423	185	xbo-miR-92a
	TATTGCACTTGTCCCGGCC	558	559	444	183	661	385	325	174	aae-miR-92a-3p
	ATTGCACTTGTCCCGGCCTG	545	575	726	231	1062	630	735	178	fru-miR-92
	ATATTGCACTCGTCCCGGCC	318	400	459	102	676	402	351	71	ipu-miR-92b
	TATTGCCCTTGTCCCGGCCT	224	36	25	9	75	49	32	7	ccr-miR-92a
	TACTGCACTTGTCCCGGCCT	195	40	32	6	45	37	19	10	eca-miR-92a
	TATTGCACTCGTCCCGGCA	122	199	382	65	153	100	111	62	xbo-miR-92a
	TATTGCACTTGTCCCGGCA	108	170	183	63	105	90	77	48	ola-miR-92b
	GCACTTGTCCCGGCCTGT	85	95	98	6	136	73	29	10	ccr-miR-92a
	TATTGCACTCGTCCCGG	77	95	125	41	84	62	55	34	bma-miR-92
	TATTGCACTTGTCCCGGCCC	67	61	60	14	82	46	37	19	cgr-miR-92a-3p
	TATTGCACTTGCCCCGGCCT	62	54	47	12	93	42	23	12	bta-miR-92a
	ATATTGCACTCGTCCCGGC	57	95	110	47	99	65	74	31	bma-miR-92
	TATTGCACTTGTCCCGACCT	48	43	39	12	47	38	28	12	lca-miR-92
	TATTGCACTTGTCCCAGCCT	40	54	45	13	72	42	35	12	oan-miR-92b
	TATTGCACTTGTCCTGGCCT	39	27	294	10	63	34	27	7	age-miR-92
miR-92-5p	AGGTTGGGCTAGGTAGCAAT	1703	2505	1954	332	2793	1338	1269	348	hsa-miR-92a-1-5p
	GACATGACTGGATAGGTGAA	502	987	960	149	596	424	351	194	bbe-miR-92b-5p
	AGGTTGGGATAGGCAGCAAT	94	74	61	40	297	107	116	35	hsa-miR-92a-1-5p
miR-93	AAAAGTGCTGTTTGTGCAGG	84730	141915	123156	29019	120828	73778	74631	27733	ccr-miR-93
	CAAAGTGCTGTTTGTGCAAG	6494	10989	10016	2484	7866	5209	5232	1878	ccr-miR-93
	AAAGTGCTGTTTGTGCAGGT	2529	5483	5293	661	4419	3023	3041	874	ccr-miR-93
	AAAAGCGCTGTTTGTGCAGG	212	664	478	196	374	130	344	88	ccr-miR-93
	AAAAGGGCTGTTTGTGCAGG	116	551	425	182	228	76	331	65	ccr-miR-93
	AAAAGTGCTGTTTGTGCAG	110	207	171	118	140	94	161	128	dre-miR-93
	AAAGTGCTGTTTGTGCAAGT	106	157	143	37	113	88	87	22	ccr-miR-93
	AAAAGAGCTGTTTGTGCAGG	81	254	168	50	93	45	107	21	ccr-miR-93
	AAAAGTGCTGTTTGCGCAGG	80	80	469	26	78	52	39	12	ccr-miR-93
	AAAAGTGCTGTTTGTGTAGG	51	84	65	15	63	39	31	14	ccr-miR-93
	ACAAGTGCTGTTTGTGCAGG	41	90	48	17	64	24	39	13	ccr-miR-93
miR-96-5p	TTTGGCACTAGCACATTTTT	2491	4486	5433	11622	2962	2474	5111	12060	rno-miR-96-5p
miR-99-5p	AACCCGTAGATCCGATCTTG	5587	10095	11376	7242	10537	10438	12313	7943	ipu-miR-99b
miR-99-3p	CAAGCTCGCCTCTGTGGGTC	75	101	163	41	140	68	104	52	ola-miR-99
miR166g-3p	ACAAACTGATCTTGGACCAG	666	1176	1032	318	833	534	690	249	bdi-miR166g-3p
miR1859	TTCCCTATGTAGTGCATTAC	89	78	63	36	113	100	52	38	osa-miR1859
miR444d.3	GATCTGTTTGTGCTTTCTTG	99	219	371	27	65	54	45	46	osa-miR444d.3
miR821a	AACGTTCCTGTTGATGACTG	76	133	133	40	74	46	51	21	sbi-miR821a
miR-1001-5p	ATCCTGATCTCGCGAGTTTA	367	494	542	64	353	252	176	24	dsi-miR-1001-5p
