# Supplementary material for: Patterns of MiRNA Expression in Arctic Charr Development
Source: PLoS One. 2014 Aug 29;9(8):e106084. doi: 10.1371/journal.pone.0106084 (PMC4149506; doi:10.1371/journal.pone.0106084)
Supplement: Table S3 — Putative novel arctic charr miRNAs. 427 novel miRNA candidates. Included are novel miRNA candidate IDs, miRDeep2 score (the log-odds score assigned to the hairpin by miRDeep2), significant (p<0.005) randfold p-value of the putative miRNA to form a hairpin structure, consensus mature, consensus star, consensus precursor sequences and genomic coordinates in Salmon. (XLS) [file pone.0106084.s005.xls]

## Sheet: Sheet1
ID	miRDeep2 score	significant randfold p-value	consensus mature sequence	consensus star sequence	consensus precursor sequence	precursor coordinate in the Salmon genome	Ortologs in Salmon/Rainbow trout
sal-nov-1	660	no	acuguaugucuguagucaug	uuggccaguguaauacuguaacu	auacuguaacuauuggccaguguaauacuguaacuauuggccaguauaauacuguucuaugaccaugcuguaacuauuggccaguguaauacuguaacu	gi|354430582|gb|AGKD01028454.1|:1548..1657:+
sal-nov-2	650	yes	aauacuguaacuauuggcca	uuggccaguauaauacuguaaau	auacuguaacuauuggccaguguaauacuguucuaugaccauacuguaacuauuggccaguauaauacuguaaau	gi|354399331|gb|AGKD01059705.1|:6064..6174:+
sal-nov-3	370	yes	cagagaagauugaacgacugcu	aaucguucaauauucucugug	cagagaagauugaacgacugcuccuagaucaaucguucaauauucucugug	gi|354362801|gb|AGKD01096235.1|:2935..3045:
sal-nov-4	2.5	yes	uaagcucgcgauaucaggaugg	aucuugaacgcugcgcucucg	aucuugaacgcugcgcucucguuuuguuucacuuggauccauguagugaaacagaauguaagcucgcgauaucaggaugg	gi|354435043|gb|AGKD01023993.1|:3981..4088:+
sal-nov-5	1869.2	yes	gacaugacuggauaggugaaagc	uugaccuauccaguaguguuag	gacaugacuggauaggugaaagcuauguaguauaacccuugcuugaccuauccaguaguguuag	gi|354430159|gb|AGKD01028877.1|:7405..7517:+
sal-nov-6	72	no	auucuaacucuacucugaggcu	ccucguaugagagcugguaac	ccucguaugagagcugguaacagccugugauucuaacucuacucugaggcu	gi|354381996|gb|AGKD01077040.1|:5017..5126:+
sal-nov-7	239	no	uaccuguaucgaaaguggcuguggc	caggucauugauaaugcaggaaga	uaccuguaucgaaaguggcuguggcaugguuguugccaggucauugauaaugcaggaaga	gi|354270665|gb|AGKD01187862.1|:8452..8559:+
sal-nov-8	744.6	no	aggacuuaguacccgcugc	gucggacuguccucagu	aggacuuaguacccgcugcgucagucaugccccuugcccccggcgcgacugucaaccaggucggacuguccucagu	gi|354451648|gb|AGKD01007397.1|:16197..16304:+
sal-nov-9	498.1	no	aggcauggaugaauucugug	cagacaccaugcaaaagcau	aggcauggaugaauucuguguuacggucaauaguagauccagucagacaccaugcaaaagcau	gi|354036921|gb|AGKD01421549.1|:4918..5027:-
sal-nov-10	101.3	yes	agugcacuauaaagggaauagg	ccuauucucuaugaagugcac	ccuauucucuaugaagugcacuacuaugcccacaggacucuagaagugcacuauaaagggaauagg	gi|354369005|gb|AGKD01090031.1|:4188..4296:+
sal-nov-11	54.4	yes	auacuguaacuauuggccagu	uuggccaguauaauacuguaacu	auacuguaacuauuggccaguguaauaguguaacuauuggccaguauaauacuguaacu	gi|354222094|gb|AGKD01236392.1|:3874..3986:+
sal-nov-12	999.2	yes	uugcugguaacacugucuguga	aaggcacacuuuaaccagcaugg	uugcugguaacacugucugugauuuauuuaagaauucaaggcacacuuuaaccagcaugg	gi|354227323|gb|AGKD01231204.1|:1505..1616:+
sal-nov-13	174.3	yes	uugguuaucugaaucagcagug	cagcugauugaaauaaucaaag	cagcugauugaaauaaucaaagcuugaugaugaguugguuaucugaaucagcagug	gi|354112797|gb|AGKD01345673.1|:583..693:-
sal-nov-14	2.4	yes	auggacuauguagggaguagga	cccuauuccuuaugaagugca	cccuauuccuuaugaagugcacugguaguggucaaaaguaauggacuauguagggaguagga	gi|354360416|gb|AGKD01098620.1|:4839..4948:+
sal-nov-15	106.7	yes	gaauggaaugguaucaaacaca	uuugaugucauuccauuuacuc	gaauggaaugguaucaaacacaugaaaaccauguuuugaugucauuccauuuacuc	gi|354418205|gb|AGKD01040831.1|:11162..11271:-
sal-nov-16	3913.5	yes	aucguaucaguuuggauucca	aaaccaaacugauaugcucugu	aaaccaaacugauaugcucugugaaacaauggugaaauggaucguaucaguuuggauucca	gi|354333716|gb|AGKD01124812.1|:2099..2206:+
sal-nov-17	2.4	yes	guagaaucagaugugcuugucc	aaaaacaccugauucaacuuga	aaaaacaccugauucaacuugacaaguugacaaguagaaucagaugugcuugucc	gi|354406799|gb|AGKD01052237.1|:15415..15524:+
sal-nov-18	559.4	yes	gugucgacaccgauaaggcagc	ugccaucucuguaucgacaccg	gugucgacaccgauaaggcagcagagucacaugcugccaucucuguaucgacaccg	gi|354025355|gb|AGKD01433115.1|:1166..1277:-
sal-nov-19	1483.3	yes	auccugaucucgcgaguuuaca	uaagcucgcgauaucaggaugg	auccugaucucgcgaguuuacauacacuguuucguuaauguaagcucgcgauaucaggaugg	gi|354458648|gb|AGKD01000401.1|:21731..21839:-
sal-nov-20	3676.2	yes	uucaaguaaucuaggauaggcu	ccuauucgggaugacuugguuc	uucaaguaaucuaggauaggcuuguuuaagcagggagagccuauucgggaugacuugguuc	gi|354329862|gb|AGKD01128666.1|:8691..8799:+
sal-nov-21	25941.6	yes	uucagucauuguuucugguagu	agcuagaaaccuugccugagau	agcuagaaaccuugccugagaugugcugaugaauuucagucauuguuucugguagu	gi|354209511|gb|AGKD01248975.1|:753..860:+
sal-nov-22	4611	no	uaagagcuuuuuguugaggua	acccuaacaaaagcauugacu	acccuaacaaaagcauugacugguuuugucugcaguaagagcuuuuuguugaggua	gi|354456619|gb|AGKD01002427.1|:19058..19168:+
sal-nov-23	153	yes	aagccgcguguaucgcccuggac	cagggcauuacgugaggcugg	cagggcauuacgugaggcuggcuggcucagcaacagcaagccgcguguaucgcccuggac	gi|354440892|gb|AGKD01018150.1|:2406..2515:+
sal-nov-24	2749.6	yes	aaugacacguuuucucccggauugc	caccgggaauuucgugucagc	aaugacacguuuucucccggauugccaaacacacuauaaggcaccgggaauuucgugucagc	gi|354263513|gb|AGKD01195014.1|:4033..4147:-
sal-nov-25	76.4	yes	acucuccugaccacagcagu	ugcugcggucgacagagugaga	ugcugcggucgacagagugagaacaaccuggucacucuccugaccacagcagu	gi|354006162|gb|AGKD01452308.1|:73..181:-
sal-nov-26	3.1	yes	agugcacuaaauagggaauagg	uauuucccuauuuagugcucuac	uauuucccuauuuagugcucuacauuugaccagagcccuaugggauucccuauggguccuggucaaaaggagugcacuaaauagggaauagg	gi|354433811|gb|AGKD01025225.1|:2340..2450:-
sal-nov-27	300	no	aucaaaugauguuaacugaugugg	caacaaaucacagcacaua	aucaaaugauguuaacugauguggcucauguauuggaaaguauuuuuuguaaugcgaguugaaucaacaaaucacagcacaua	gi|354191381|gb|AGKD01267105.1|:1631..1744:-
sal-nov-28	1634.9	yes	auccugaucucgcgaguuuaca	uaagcucgcgagaucaggaugg	auccugaucucgcgaguuuacauacacuguuucguuaauguaagcucgcgagaucaggaugg	gi|354313422|gb|AGKD01145106.1|:2669..2776:+
sal-nov-29	26	yes	caaauucgguucuacagggugc	ucccguagaggcgaauuugcgg	ucccguagaggcgaauuugcgguuguuaauuguaaacacaaauucgguucuacagggugc	gi|354400493|gb|AGKD01058543.1|:13387..13497:-
sal-nov-30	1300	yes	ccauuaguuccuguugccaagg	aggcagcagcuacucuuccugggg	aggcagcagcuacucuuccugggguuuauuauggaucaccauuaguuccuguugccaagg	gi|354171609|gb|AGKD01286877.1|:544..655:+
sal-nov-31	340.4	no	ugagaaguuuggaacaaguaaa	gacuuggucaaagcuccucagu	gacuuggucaaagcuccucagugaugaguagaaaccugagaaguuuggaacaaguaaa	gi|354205253|gb|AGKD01253233.1|:5094..5205:-	ssa-nov-79-5p; omy-miR-nov79-5p
sal-nov-32	727.2	yes	gcgucgacacugauaaggcagc	ugccgucucugcgucgacacug	gcgucgacacugauaaggcagcagagugacaugcugccgucucugcgucgacacug	gi|354275311|gb|AGKD01183217.1|:1499..1610:-
sal-nov-33	1236	yes	gcuuugacgauguugcacuacu	cagugcaacaguauugucauggc	gcuuugacgauguugcacuacuguuccaucggcugaagcagugcaacaguauugucauggc	gi|354322613|gb|AGKD01135915.1|:3449..3559:+
sal-nov-34	471.9	no	ggauagguugauuucauugcau	cugaugaaaucacucuauggucug	cugaugaaaucacucuauggucugcucucugcugcgucaggauagguugauuucauugcau	gi|354443253|gb|AGKD01015789.1|:1577..1688:-	ssa-miR-new136-5p
sal-nov-35	36	yes	gguguuguguauuaaacugua	uaguuugauacacagcauaaa	gguguuguguauuaaacuguauguuuuugaacagcuauaguuugauacacagcauaaa	gi|354444988|gb|AGKD01014054.1|:4064..4174:-
sal-nov-36	2766.5	yes	guugggguggagaugcugaau	uccaguaccaccaccccaaca	uccaguaccaccaccccaacaugugaaaauggugcauuucacauguugauguugggguggagaugcugaau	gi|354352628|gb|AGKD01106408.1|:3188..3297:-
sal-nov-37	280	yes	uauucccuauauagugcacuac	aauguacuauauaggggauagg	uauucccuauauagugcacuacuuuuaacccgauuccuaugugcccuggucaaaaguaauguacuauauaggggauagg	gi|354300798|gb|AGKD01157730.1|:271..381:+
sal-nov-38	24207.9	no	ucuguacacaguucauggaagc	uuccauggccugcauacuc	ucuguacacaguucauggaagcugaaaauggcccaguucuuccauggccugcauacuc	gi|354448672|gb|AGKD01010371.1|:12909..13020:-
sal-nov-39	130	yes	uggcgcuuguucacugggacga	cucccucguaagcaagcuacaca	uggcgcuuguucacugggacgauucuaacugaaacauccucccucguaagcaagcuacaca	gi|354447037|gb|AGKD01012005.1|:15515..15626:+
sal-nov-40	2.6	yes	ugggcccuggauuugaucgcu	cgaacaaaccccagggcuccgg	ugggcccuggauuugaucgcugggccccccacggcgaacaaaccccagggcuccgg	gi|354457572|gb|AGKD01001477.1|:21470..21580:-	ssa-miR-new261-5p
sal-nov-41	4200	yes	uguauucuaccugauagagaga	uuucugucuuguauucua	uuucugucuuguauucuaccugauagagagacuguuaaacaucuagccuucugucuuguauucuaccugauagagaga	gi|354453021|gb|AGKD01006024.1|:11742..11849:-
sal-nov-42	1743.3	yes	uuaaauuaggaguagaggcaga	aguuuucuacugcugaauuuaag	aguuuucuacugcugaauuuaaguuaauauauauuuuaaaauuaaauuaggaguagaggcaga	gi|354332432|gb|AGKD01126096.1|:792..903:-
sal-nov-43	22	yes	uucagaacuagcggaauuccaga	ccgaguucugcuagucgugaac	ccgaguucugcuagucgugaacuuuuaccaaucacgaauaguucagaacuagcggaauuccaga	gi|354454944|gb|AGKD01004102.1|:6462..6574:+
sal-nov-44	2700	no	uuuucuucugaacuggggc	caagacggacgaaagcg	uuuucuucugaacuggggccaugauuaagagggaccgccgggggcauuuguauugugccccuagaggggaaauucuuggaccggcacaagacggacgaaagcg	gi|354299001|gb|AGKD01159527.1|:1795..1906:+
sal-nov-45	181.2	yes	aaaccagacguaacacuacgc	uguaguauucugucugguuuaa	aaaccagacguaacacuacgcucauuauagcuuguguaguauucugucugguuuaa	gi|354418693|gb|AGKD01040343.1|:12112..12222:-
sal-nov-46	0.4	yes	aaagugcuauuaaauugg	ucaacuugagcaccuuucu	ucaacuugagcaccuuucuuuuaucacucuacagaaagugcuauuaaauugg	gi|354456619|gb|AGKD01002427.1|:26509..26616:+
sal-nov-47	241.6	yes	uuaauuaguauagccuguuuaag	uuacaggcuaugcuaaucugg	uuaauuaguauagccuguuuaagugaucucaauaauucuuuacaggcuaugcuaaucugg	gi|354427047|gb|AGKD01031989.1|:2210..2322:+
sal-nov-48	2.5	yes	aaaguuguguacuauaugggga	uagggcacuacuuuuggcc	uagggcacuacuuuuggcccgggcccauguguguggucaaaaguuguguacuauaugggga	gi|354330087|gb|AGKD01128441.1|:5183..5291:+
sal-nov-49	937.7	yes	aaaugacaaagaacaaugacc	gauuuguuucuugccguuuga	gauuuguuucuugccguuugacaggauuccaagaaaugcucaaaugacaaagaacaaugacc	gi|354040241|gb|AGKD01418229.1|:276..386:-
sal-nov-50	2.6	yes	aaauggaauuguauugaacaca	uuugauaccauuccauuuacuc	aaauggaauuguauugaacacaucaaacacaugguuuccauguguuugauaccauuccauuuacuc	gi|354359244|gb|AGKD01099792.1|:1..112:-
sal-nov-51	2.6	yes	aaauguccgacuugcuaacugg	uauuaacgagucggacauuauc	aaauguccgacuugcuaacugguuggacgcgguacguguauaacuaaccuauuaacgagucggacauuauc	gi|354454517|gb|AGKD01004529.1|:25185..25296:-
sal-nov-52	1621.6	yes	aacaauauccuggugcuguaugagu	uccagcaucagugauuuuguuac	aacaauauccuggugcuguaugagugaguggggaaaagcuccagcaucagugauuuuguuac	gi|354424344|gb|AGKD01034692.1|:1821..1935:-
sal-nov-53	2.6	yes	aacacugguggaaccagc	ugguuccaccaagcuacc	aacacugguggaaccagccggaucgcugcguucaccauuauauuuaacuucaacagaauggugaaugcaacgauaaggcugguuccaccaagcuacc	gi|354446452|gb|AGKD01012590.1|:4538..4648:-
sal-nov-54	26654.5	no	aacauucauugcugucgcuggguu	cucacugaacaaugagugcaa	aacauucauugcugucgcuggguuggacucugugaaaaagcucacugaacaaugagugcaa	gi|354184920|gb|AGKD01273566.1|:294..407:-
sal-nov-55	389.7	no	aacguuccuguugaugacugua	cuguugauggcuguaacguucc	cuguugauggcuguaacguuccuguugaugacuguaacguuccuguugauggcuguaacguuccuguugauggcuguaacguuccuguugaugacugua	gi|354349350|gb|AGKD01109418.1|:6344..6455:-
sal-nov-56	332.4	yes	aagaagaucuuagugcuguac	cguagcacugaaauccu	cguagcacugaaauccuccuuaauccauugucuaugaccaaagaagaucuuagugcuguac	gi|354253451|gb|AGKD01205076.1|:640..748:-
sal-nov-57	223.6	yes	aagcagcacagaaugguuugug	caggcuguacugugcuguugc	aagcagcacagaaugguuuguggguaauacagggauacaggcuguacugugcuguugc	gi|354134594|gb|AGKD01323892.1|:43..154:-
sal-nov-58	79.1	yes	aagcgcgugagaucagaauggu	cauccugaucucgugcgcuuac	cauccugaucucgugcgcuuacgggcacggauccauguagcgaaacagaacguaagcgcgugagaucagaauggu	gi|354458268|gb|AGKD01000781.1|:7132..7243:-
sal-nov-59	1.8	yes	aaggcacacaaccagcauggcu	uugcuggugccacggucuguga	uugcuggugccacggucugugauuuauuuauaauucaaggcacacaaccagcauggcu	gi|354415304|gb|AGKD01043732.1|:11167..11276:+
sal-nov-60	1519.7	yes	aaggcacacuuaaccagcaugg	uuguuggugacauugucuguga	uuguuggugacauugucugugauuuauuuagaauucaaggcacacuuaaccagcaugg	gi|354403808|gb|AGKD01055228.1|:4931..5042:+
sal-nov-61	1505.8	yes	aaggcacacuuaaccagcaugg	uugcuggugacauugccuguga	uugcuggugacauugccugugauuuguuuagaauucaaggcacacuuaaccagcaugg	gi|354420722|gb|AGKD01038314.1|:10397..10508:+
sal-nov-62	1334	no	aaggcacacuuaaccagcaugg	uugcuguuaacacugucuguga	uugcuguuaacacugucugugauuuauuuaaggcacacuucaaggcacacuuaaccagcaugg	gi|354025093|gb|AGKD01433377.1|:316..424:+
sal-nov-63	1261	yes	aaggcacacuuaaccagcaugg	uuguuggugacaaugucuguga	uuguuggugacaaugucugugauauauauuuagaauucaaggcacacuuaaccagcaugg	gi|354267671|gb|AGKD01190856.1|:554..664:+
sal-nov-64	217.3	yes	aaggcacacuuuaccagcaugg	uuguuggugacauugucugug	uuguuggugacauugucuguguuuuauuuagaauuuaaggcacacuuuaccagcaugg	gi|354451876|gb|AGKD01007169.1|:20788..20898:-
sal-nov-65	53.1	no	aagguacacuuaaccagcaugg	uugcugguggaacugucugug	uugcugguggaacugucuguguuuuaauuagaacucaagguacacuuaaccagcaugg	gi|354388443|gb|AGKD01070593.1|:4173..4283:-
sal-nov-66	0.8	yes	aaguaaaacucaacuccacg	aggaguugaguuuaggcuac	aaguaaaacucaacuccacgauguacuucacgucaacggagaggaguugaguuuaggcuac	gi|354436821|gb|AGKD01022215.1|:18521..18631:+
sal-nov-67	6372	yes	aagugacuguauaaguggaagca	cuuucaccaauccagccuuga	aagugacuguauaaguggaagcaugguauacauuuuauugcuuucaccaauccagccuuga	gi|354349138|gb|AGKD01109603.1|:10845..10956:-
sal-nov-68	395.9	yes	aauaccacuuagaaugcaugcc	uucauucuaaguaguauacug	aauaccacuuagaaugcaugccugauacauugguucauucuaaguaguauacug	gi|354398861|gb|AGKD01060175.1|:4684..4794:+
sal-nov-69	2	yes	aaucagacugaacacugcacu	cacagcauucaaucuggguua	aaucagacugaacacugcacuuaucauugugagcacagcauucaaucuggguua	gi|354378978|gb|AGKD01080058.1|:3040..3147:+
sal-nov-70	368.4	yes	aauggaauggcaucaaaca	uuugauaccauuccacugauu	aauggaauggcaucaaacaccuggaaaccauggaaaccauguguuugauaccauuccacugauu	gi|354195753|gb|AGKD01262733.1|:3946..4057:+
sal-nov-71	0.9	yes	aauggauaaggcacugu	augccaaccauauc	augccaaccauauccccaugcuuuaggggcaaaggaaauggauaaggcacugu	gi|354451382|gb|AGKD01007663.1|:10954..11062:-
sal-nov-72	2.2	yes	acaaacgccuauagcagaggu	cucugcuacagguuguugugg	cucugcuacagguuguugugguaaaguaagaaguaaacaaacgccuauagcagaggu	gi|354311500|gb|AGKD01147028.1|:972..1081:-
sal-nov-73	2.1	yes	acaaggauugucaaggagugg	acuucuugucacuccuuguca	acuucuugucacuccuugucaugcaauguuuggaaugacaaggauugucaaggagugg	gi|354074706|gb|AGKD01383764.1|:395..505:-
sal-nov-74	72.4	yes	acaccggucuggaugauugcagaga	ucggcaagaacagacuggccc	acaccggucuggaugauugcagagacagcaacauggcugugaaucucggcaagaacagacuggccc	gi|354438627|gb|AGKD01020411.1|:24235..24346:+
sal-nov-75	1.1	yes	acaccggucuggaugauugcagaga	ucagcaagaacagacuggccc	acaccggucuggaugauugcagagacagcaacauggcugugaaucucagcaagaacagacuggccc	gi|354383173|gb|AGKD01075863.1|:3161..3275:-
sal-nov-76	0	yes	acacugguaguaacacuggu	uaguaacacugguaguaguaa	acacugguaguaacacugguaguaguaacacugguaguaguaacacugguaguaguaacacugguaguaguaacacugguaguaguaa	gi|354449096|gb|AGKD01009947.1|:6947..7057:+
sal-nov-77	2	yes	acagcaggcacagacagg	ggucauguggaggcugcuac	ggucauguggaggcugcuacagcaggcagacagacaggucauguggaggcugcuacagcaggcacagacagg	gi|354437134|gb|AGKD01021902.1|:999..1107:-
sal-nov-78	363.5	yes	acagggcgucauucggaugcgc	cacagucgaacaacgcccugga	acagggcgucauucggaugcgcguucacuaucacacagucgaacaacgcccugga	gi|354444619|gb|AGKD01014423.1|:5106..5217:+
sal-nov-79	245.1	yes	acagucucuggaaagcaauagc	auugcugugcuuggaucucaga	auugcugugcuuggaucucagagugacaacaucacauugacagucucuggaaagcaauagc	gi|354254685|gb|AGKD01203842.1|:1456..1567:+
sal-nov-80	1.4	yes	accaggugcuguaagca	ugacacaagaugcacaguag	ugacacaagaugcacaguaguaauguuucagggccgagccucguuaguaccaggugcuguaagca	gi|354436330|gb|AGKD01022706.1|:3840..3947:+
sal-nov-81	1.6	yes	acccuguaucgaaagugacuauggc	cauagucauugauguuacgggaguug	acccuguaucgaaagugacuauggcacaacuguugccauagucauugauguuacgggaguug	gi|354380520|gb|AGKD01078516.1|:12456..12570:-
sal-nov-82	2.2	yes	acggaauggcaucaaauacau	uuugauaccauuccacuccagc	acggaauggcaucaaauacauggaaaccauguguuugauaccauuccacuccagc	gi|354401603|gb|AGKD01057433.1|:5156..5267:-
sal-nov-83	1.7	yes	acggagcuaauggaauggcauc	uaucauuccagugauuccacuc	acggagcuaauggaauggcaucgaacaccugaaaaccauguguuugauaucauuccagugauuccacuc	gi|354333061|gb|AGKD01125467.1|:1614..1723:+
sal-nov-84	57.1	yes	acuaacacccuggaccagagcu	ucuuguccaacggcguuagugc	ucuuguccaacggcguuagugcacauccuaaaagcacuaacacccuggaccagagcu	gi|354397195|gb|AGKD01061841.1|:6241..6352:-
sal-nov-85	101.7	yes	acuaucugugcucacuggcaga	uucagugaacacagguacuag	uucagugaacacagguacuagggcuacugaagcucuacuaucugugcucacuggcaga	gi|354293713|gb|AGKD01164815.1|:1490..1601:-
sal-nov-86	1.8	yes	acugauuuccucugguguucaga	uagcaccauuugaagucaauug	acugauuuccucugguguucagaguggacugggguuuucuagcaccauuugaagucaauug	gi|354256244|gb|AGKD01202283.1|:2250..2362:-
sal-nov-87	2.6	yes	acuggaacagaauaagugga	uccauuuauucaguuccagcca	acuggaacagaauaaguggaauguuaucaauuagugcgauuccauuuauucaguuccagcca	gi|354455250|gb|AGKD01003796.1|:26438..26547:-
sal-nov-88	2.1	yes	acugggauuguacagggggu	ucccugggcucuccccagag	acugggauuguacaggggguccuguccaccaugauggguucccugggcucuccccagag	:..:
sal-nov-89	64.7	yes	acugguauacuggucuggacu	gucuggacugguauacuggucu	gucuggacugguauacuggucugguauacuggucuggacuacuaguacuggacuggacugguauacuggucuggacu	gi|354345399|gb|AGKD01113342.1|:2576..2687:-
sal-nov-90	55.6	yes	acugguauacuggucuggacu	gucuggacugguauacuggucu	acugguauacuggucuggacugguaugcuggucuggacugguauacuggucu	gi|354345399|gb|AGKD01113342.1|:2626..2737:-
sal-nov-91	2.6	yes	acuuugguaacagaaugacggu	cauucuguuacuaaacuuugca	acuuugguaacagaaugacgguuugugccaccauucuguuacuaaacuuugca	gi|354325726|gb|AGKD01132802.1|:7573..7684:-
sal-nov-92	1041.4	yes	agaagacgaauagaacucuguu	uagaacucuguuguguucuga	agaagacgaauagaacucuguuguguucugagaaggcgaauagaacucuuguuguauucugagaagacgaauagaacucuguuguguucuga	gi|354232742|gb|AGKD01225785.1|:509..620:-
sal-nov-93	2.2	yes	agaagacgaauagaacucuguu	cucuguuguguucugagaaga	cucuguuguguucugagaagacgauuagaacucuguuguguucugagaagacgaauagaacucuguu	gi|354232742|gb|AGKD01225785.1|:717..828:-
sal-nov-94	1.7	yes	agaagacgauuagaacucuguug	uagaacucuguuguguucuga	uagaacucuguuguguucugagaaggcgauuagaacucuguuguguucugagaagacgauuagaacucuguug	gi|354232742|gb|AGKD01225785.1|:836..948:-
sal-nov-95	1.4	yes	agaagacgauuagaacucuguug	auuagaacucuguuguguucuga	agaagacgauuagaacucuguuguguucugagaagaugauuagaacucuguuguguucugagaagaugauuagaacucuguuguguucuga	gi|354232742|gb|AGKD01225785.1|:786..898:-
sal-nov-96	483.6	yes	agaauaaugccagcagucggcc	ccagcgcugguguuauuggga	agaauaaugccagcagucggccauauugucucaaaggccagcgcugguguuauuggga	gi|354379705|gb|AGKD01079331.1|:7706..7815:+
sal-nov-97	450.5	yes	agaauaaugccagcagucggcc	ccagcacugguguuauuggga	agaauaaugccagcagucggccauauugucucagaggccagcacugguguuauuggga	gi|354393131|gb|AGKD01065905.1|:6703..6812:+
sal-nov-98	395.7	no	agaauaaugccagcagucggcc	ccagcacugguguuauugga	agaauaaugccagcagucggccguggugucccaggggccagcacugguguuauugga	gi|354366030|gb|AGKD01093006.1|:1624..1732:+
sal-nov-99	73.3	yes	agacagucugacacuacugcug	agcaguaguguaagacuggc	agacagucugacacuacugcugauuacugaauaucagcaguaguguaagacuggc	gi|354396972|gb|AGKD01062064.1|:14481..14591:-
sal-nov-100	257.5	yes	agacaucagauaaaucugugcu	ggcagcuuugaaugauguuauuuc	ggcagcuuugaaugauguuauuucuuauuacuuaaagaagacaucagauaaaucugugcu	gi|354315732|gb|AGKD01142796.1|:2092..2200:+
sal-nov-101	6058	no	agacaugaacuacugggu	ccauagauacagaucaaa	ccauagauacagaucaaaaagacaugaacuacugggu	gi|354450397|gb|AGKD01008648.1|:395..502:+
sal-nov-102	98.5	yes	agacugagguacucacaaagg	uuugugagugccucagaagga	agacugagguacucacaaaggcccauguccuuuugugagugccucagaagga	gi|354441278|gb|AGKD01017764.1|:10213..10323:-
sal-nov-103	171.6	yes	agagcaucuggucagcggggugg	uccucgucugcccacauguucu	uccucgucugcccacauguucucgcacaccccgagagcaucuggucagcggggugg	gi|354272263|gb|AGKD01186264.1|:1000..1112:+
sal-nov-104	84.3	yes	agaggagcaagcgaugaguggcu	ccgacugucuugcuuccccgu	agaggagcaagcgaugaguggcuccgauuauacacaucgugaagccgacugucuugcuuccccgu	gi|354378557|gb|AGKD01080479.1|:7218..7325:+
sal-nov-105	156.3	yes	agcgagaucaauggaagguuu	aaccuuccguugaucucgcugu	agcgagaucaauggaagguuucaauagaaucaguggaaaccuuccguugaucucgcugu	gi|354416816|gb|AGKD01042220.1|:6803..6913:+
sal-nov-106	1.1	yes	agcgcauuggauuucuau	agaccggugcgccau	agcgcauuggauuucuauugcacugacaggcacgacucaggccuguacucuacacagaccggugcgccau	gi|354426089|gb|AGKD01032947.1|:1831..1938:-
sal-nov-107	324.8	yes	agcugaccaacaaaaacucugg	ggaguuuuuccuggucagguca	agcugaccaacaaaaacucugguuccuguaaguucaggaguuuuuccuggucagguca	gi|354224672|gb|AGKD01233855.1|:213..324:-
sal-nov-108	65	no	aggcaguguaauguuaacuga	cagcucacgcuacagcugc	aggcaguguaauguuaacugacuguuaucugauucgucagcucacgcuacagcugc	gi|354272907|gb|AGKD01185620.1|:1864..1974:+
sal-nov-109	972	no	aggcagugucuuguuagcuga	aguuuaccuguugcugcccuc	aggcagugucuuguuagcugaauggucuguuuuaucaguuuaccuguugcugcccuc	gi|354272907|gb|AGKD01185620.1|:3209..3318:+
sal-nov-110	2.3	yes	aggcagugucuuguuagcuga	agcuuaccugguacugcccuc	aggcagugucuuguuagcugauugguuuguuuuaccagcuuaccugguacugcccuc	gi|354360418|gb|AGKD01098618.1|:506..616:-
sal-nov-111	431.3	yes	aggcuagcuucugcaagagacg	ucucugguguuacuauccauuu	aggcuagcuucugcaagagacguagcuaacagaccagcgucucugguguuacuauccauuu	gi|354242112|gb|AGKD01216415.1|:415..526:-
sal-nov-112	72.5	yes	agucugaagcagcagcaagga	cuugucuucugagauagacugg	agucugaagcagcagcaaggagcuccacuguucuugucuucugagauagacugg	gi|354423729|gb|AGKD01035307.1|:10087..10197:-
sal-nov-113	644.2	yes	agugcacuauauaggaaauagg	auucccuauguagugcacuacu	auucccuauguagugcacuacuuuuguacaggguccauagaggccugaucaaaugaagugcacuauauaggaaauagg	gi|354186051|gb|AGKD01272435.1|:396..505:-
sal-nov-114	2.6	yes	agugcacuauauagggaauagg	ccuauucucaauguagugcac	ccuauucucaauguagugcacucugggcuuuuggucaacgguagugcacuauauagggaauagg	gi|354387935|gb|AGKD01071101.1|:3888..3997:-
sal-nov-115	2.1	yes	agugcacuauauagggaauagg	cuaaaguagugcacuauauagg	cuaaaguagugcacuauauagggugccauagggcucuggucuaaaguagugcacuauauagggaauagg	gi|354245745|gb|AGKD01212782.1|:1569..1680:+
sal-nov-116	2	yes	agugcacuauauagggaauagg	uauuagaccagaccccuaugugccuug	uauuagaccagaccccuaugugccuuggugaacaguagugcacuauauagggaauagg	gi|354246166|gb|AGKD01212361.1|:925..1034:+
sal-nov-117	400	yes	agugcacuauauagguacuagg	uguucccuauguagagcacuac	uguucccuauguagagcacuacuuuuuacuaucgggcccacaggagugcacuauauagguacuagg	gi|354321127|gb|AGKD01137401.1|:2339..2450:-
sal-nov-118	432.6	yes	agugcacuauaucgguaauagg	auucccuauuuagugcaccacu	auucccuauuuagugcaccacuuggucaaacguagugcacuauaucgguaauagg	gi|354005939|gb|AGKD01452531.1|:48..159:-
sal-nov-119	2.3	yes	agugcacuauaucgguaauagg	uauucccuacauaguggacuac	uauucccuacauaguggacuacuuuugaccagaacccauagggcucugaucaaaaguagugcacuauaucgguaauagg	gi|354322831|gb|AGKD01135697.1|:331..442:+
sal-nov-120	1.6	yes	agugcacuguaaagggaauaag	uauucccuuuauagggcccauag	uauucccuuuauagggcccauaggguucuggucaaacuuagugcacuguaaagggaauaag	gi|354382539|gb|AGKD01076497.1|:251..361:-
sal-nov-121	214	yes	agugcacuguguagggaguagg	auucccuacauagugcacuaca	auucccuacauagugcacuacauuuaaccaggguagugcacuguguagggaguagg	gi|354389922|gb|AGKD01069114.1|:1128..1239:-
sal-nov-122	2.9	yes	agugcacuguguagggaguagg	uauuaccaagugcacuac	uauuaccaagugcacuacuuuuagccagggaccaaaagucucugguaaaaaguagugcacuguguagggaguagg	gi|354384351|gb|AGKD01074685.1|:457..567:+
sal-nov-123	2.4	yes	aguggaaucaguggaauggua	ccguuccauuugcucu	aguggaaucaguggaaugguaucaaauauaucaaacacaugguuuccaggucuuugaugccguuccauuugcucu	gi|354447051|gb|AGKD01011991.1|:16740..16851:+
sal-nov-124	1.7	yes	agugggagagcauuugg	agagcucuccuggugcuga	agagcucuccuggugcugaguuaagggccgccgcacagcaugcaaaguagcucagugggagagcauuugg	gi|354445658|gb|AGKD01013384.1|:17440..17547:+
sal-nov-125	2.7	yes	aguguuacuugcgguuugcuga	aacaagccacaaguaacgcccu	aguguuacuugcgguuugcugaugauugacaaaagcucagaaucaacaagccacaaguaacgcccu	gi|354295074|gb|AGKD01163454.1|:1804..1913:+
sal-nov-126	91.6	yes	auacggucucuguagaagac	cgucuacaguggcuguacagca	cgucuacaguggcuguacagcauuuacugccauacggucucuguagaagac	gi|354449921|gb|AGKD01009124.1|:7346..7453:+
sal-nov-127	102.7	yes	auacuagcaucccacuuagaau	uucuaaguggugcgcuagucuag	auacuagcaucccacuuagaaugcaugcccuauugcuucauucuaaguggugcgcuagucuag	gi|354406901|gb|AGKD01052135.1|:9254..9366:+
sal-nov-128	1.9	yes	auagaaauguguuguauagagcu	uucuacagaauauauuucugucu	auagaaauguguuguauagagcugacaaguuucuuuauuuuacaugucagaagcaugucuguucuacagaauauauuucugucu	gi|354419545|gb|AGKD01039491.1|:9462..9572:+
sal-nov-129	1.8	yes	auagggaauagggugccauuug	uauucccuuuguggugc	uauucccuuuguggugcccuacuuuugaccgaggugcauagggaauagggugccauuug	gi|354409667|gb|AGKD01049369.1|:6748..6856:-
sal-nov-130	2.8	yes	auagugcacuacuuuugaccag	acuuuuaaguaguguacuauca	auagugcacuacuuuugaccagagaccauauugcacuacuuuuaaguaguguacuauca	gi|354421134|gb|AGKD01037902.1|:10118..10229:-
sal-nov-131	2	yes	auagugcacuacuuuugaccag	cuauuccuaauguagugcacu	cuauuccuaauguagugcacuaccuuaaccagggccuauaggggauagugcacuacuuuugaccag	gi|354368753|gb|AGKD01090283.1|:1633..1743:+
sal-nov-132	158.6	yes	aucacauugccagggauaccac	gugucucuggcaugcugauu	gugucucuggcaugcugauuugugacuaauuugggaaaaucacauugccagggauaccac	gi|354318549|gb|AGKD01139979.1|:6738..6847:+
sal-nov-133	1.4	yes	aucacgucggggucacca	ucugacuuguuuuaacu	aucacgucggggucaccaaacugaugugucgaaaaccuuggcaucuauuugggcucugacuuguuuuaacu	gi|354407399|gb|AGKD01051637.1|:4089..4197:-
sal-nov-134	641.3	yes	auccugaucucgcgaguuuac	uaagcucgcgagaucaggaugg	auccugaucucgcgaguuuacguacacuguuccguuaauguaagcucgcgagaucaggaugg	gi|354458604|gb|AGKD01000445.1|:3403..3514:+
sal-nov-135	2.7	yes	auccugaucucgcgaguuuac	guacgcucgcgagaucaggauggu	auccugaucucgcgaguuuacguacacuguuucguuaauguacgcucgcgagaucaggauggu	gi|354417862|gb|AGKD01041174.1|:4989..5096:-
sal-nov-136	147.4	yes	aucggacauucauccaacagagu	ucuguugaaugaauguccgacc	aucggacauucauccaacagagucgguuuguaaggauaaacccacucuguugaaugaauguccgacc	gi|354247748|gb|AGKD01210779.1|:1716..1827:-
sal-nov-137	1.1	yes	aucguaucaguuuggauucca	gaguccuaacuugagaucu	aucguaucaguuuggauuccaggcuagugguacggauccucacggcugaguccuaacuugagaucu	gi|354333716|gb|AGKD01124812.1|:2149..2256:+
sal-nov-138	2.5	yes	aucuguuugugcuguugagcca	gcuuaacaguacaaacuaaucu	aucuguuugugcuguugagccaauggcuauauuuguuuuggcuuaacaguacaaacuaaucu	gi|354429959|gb|AGKD01029077.1|:18571..18682:+
sal-nov-139	140.7	yes	auggcuggaauggaaucaaugg	auugauuccaauccagccauu	auggcuggaauggaaucaauggaacagagugaaauguguuguuuccauguguuugguaccauuccauugauuccaauccagccauu	gi|354404037|gb|AGKD01054999.1|:5991..6102:+
sal-nov-140	75.9	yes	augucaagacagcacaaacaga	uguuugugccgucuugccaacuc	uguuugugccgucuugccaacuccuauggggaaugagcacucaggagaugucaagacagcacaaacaga	gi|354369313|gb|AGKD01089723.1|:909..1020:-
sal-nov-141	2.5	yes	auuacucuguaggcuauugacc	uaaguagccuacagagugguau	auuacucuguaggcuauugaccuccuggagcuuugcauugguaaguagccuacagagugguau	gi|354453938|gb|AGKD01005108.1|:11958..12068:-
sal-nov-142	2.6	yes	auuaguggauucagguguguag	cuacacaccugauuccacua	cuacacaccugauuccacuaaucaacucaucauccaaccuuugauuaguggauucagguguguag	gi|354426768|gb|AGKD01032268.1|:11217..11328:+
sal-nov-143	3	yes	auuaguuugugcugucuugcca	gcaagacagaacaaauaaaucu	auuaguuugugcugucuugccaacuccuauggucauugccaugacaaucaccauaggaguuggcaagacagaacaaauaaaucu	gi|354382724|gb|AGKD01076312.1|:7408..7516:+
sal-nov-144	2.7	yes	auuaguuugugcugucuugcca	cgcacaaacagaucuggga	auuaguuugugcugucuugccaaaguuggcaagaccgcacaaacagaucuggga	gi|354413602|gb|AGKD01045434.1|:2530..2640:-
sal-nov-145	86.7	yes	auuauaccacgucuaagggcugu	agccguucgccgugguacguugg	auuauaccacgucuaagggcuguucuggauacagccguucgccgugguacguugg	gi|354327489|gb|AGKD01131039.1|:777..888:-
sal-nov-146	2.7	yes	auuauaccacgucuaagggcugu	acagcccuuagccguggua	auuauaccacgucuaagggcugugucacgcauaagaacagcccuuagccguggua	gi|354403326|gb|AGKD01055710.1|:129..240:-
sal-nov-147	307.5	yes	auucccuauguagugcacuacu	guagugcacuauauaggga	auucccuauguagugcacuacuuuuugacuggaguccuaugggcccuagucaaagguagugcacuauauaggga	gi|354369847|gb|AGKD01089189.1|:2084..2195:+
sal-nov-148	1.3	yes	auucccuauguagugcacuacu	gagcccuguguagggaauaga	auucccuauguagugcacuacuuuuggccagagcccuguguagggaauaga	gi|354405463|gb|AGKD01053573.1|:2911..3021:+
sal-nov-149	2.2	yes	auugcacuauguagagaauagg	acuauucccuauauagug	acuauucccuauauagugagcuacuuuugaccagggcucauacgauguauugcacuauguagagaauagg	gi|354390619|gb|AGKD01068417.1|:9770..9878:+
sal-nov-150	2.3	yes	auugcacuauguagggaauagg	uauucccuaaguagugcacuuu	uauucccuaaguagugcacuuugacgucauauugcacuauguagggaauagg	gi|354309103|gb|AGKD01149425.1|:3658..3765:+
sal-nov-151	1.9	yes	auugcacuauguagggaauagg	uauucccuaaguagugcacuuu	uauucccuaaguagugcacuuugacgucauauugcacuauguagggaauagg	gi|354309103|gb|AGKD01149425.1|:3608..3715:+
sal-nov-152	148	yes	auuuuauuccagauuuuguaag	uuuaaaauguggaauauuggac	auuuuauuccagauuuuguaaguauuauuuauuuuacuuuaaaauguggaauauuggac	gi|354405565|gb|AGKD01053471.1|:8175..8286:-
sal-nov-153	2631.6	yes	auuuuguuaggcguagcuugc	caaacuacacugaacaaaaaua	auuuuguuaggcguagcuugcugugcacacugugucgcuaacuagcaaacuacacugaacaaaaaua	gi|354301542|gb|AGKD01156986.1|:16657..16767:+
sal-nov-154	2.1	yes	caaaagaucugaauugggcugc	gcagcucaauucugauauuuuu	gcagcucaauucugauauuuuucuacuaauugggcaaaagaucugaauugggcugc	gi|354416503|gb|AGKD01042533.1|:8627..8735:-
sal-nov-155	17245.2	yes	caaagugcuguuugugcaaguag	acugcaaaaccagcacuuccuga	caaagugcuguuugugcaaguagauaaacucaucagaccuacugcaaaaccagcacuuccuga	gi|354409868|gb|AGKD01049168.1|:15638..15750:-
sal-nov-156	2.7	yes	caagccacauguaacgc	guuagguguggcuuacu	guuagguguggcuuacugcgucagcaagccacauguaacgc	gi|354362178|gb|AGKD01096858.1|:6701..6811:+
sal-nov-157	2.4	yes	caagccacauguaacgc	guuacguucaguuugcu	guuacguucaguuugcuaacaccgaggcucagugucaacaagccacauguaacgc	gi|354179699|gb|AGKD01278787.1|:163..273:-
sal-nov-158	1.8	yes	caauaauggcuggaacg	cuccagccauuaccaca	caauaauggcuggaacgaagugaauggaaugccaucaaaccauguguuugauguauuugauaccauuccacuuauucugcuccagccauuaccaca	gi|354449782|gb|AGKD01009263.1|:5843..5954:+
sal-nov-159	120.6	no	cacaagcugauugucacucugg	ggguugcaaacagcacugugga	ggguugcaaacagcacuguggaaaccaucuguguucacaagcugauugucacucugg	gi|354381484|gb|AGKD01077552.1|:1957..2067:+
sal-nov-160	2	yes	cacaggcagcguaauucagauu	uccaauugagcugccuguguu	cacaggcagcguaauucagauuuuuuuugguucaauuauuggcaaauaauccaauugagcugccuguguu	gi|354061421|gb|AGKD01397049.1|:357..464:-
sal-nov-161	32325.6	no	cacaguagagcuagcagacccc	agccuccugguccuacugcugcu	agccuccugguccuacugcugcugcaccauccaagacacaguagagcuagcagacccc	gi|354428317|gb|AGKD01030719.1|:7599..7710:-
sal-nov-162	2.2	yes	cacccuauucccuugauuguga	ccauaaggggauaggguacc	cacccuauucccuugauugugacuacuuuugaccagggcccauaaggggauaggguacc	gi|354415329|gb|AGKD01043707.1|:13489..13600:-
sal-nov-163	479.3	yes	cagaacugaucugauugucaa	ugaccaaucacaucagaucuuuu	ugaccaaucacaucagaucuuuucacauuagaucuuuuucagaacugaucugauugucaa	gi|354448241|gb|AGKD01010802.1|:6374..6483:+
sal-nov-164	2.6	yes	cagagaagauugaacgacugcu	caaucguucaauauucucugug	cagagaagauugaacgacugcuccuagaucaaucguucaauauucucugug	gi|354362801|gb|AGKD01096235.1|:2935..3045:-
sal-nov-165	2.3	yes	cagagagcagaacugguugga	caaccaguuuugcucacuggg	cagagagcagaacugguuggaaauauguauuuuuuucaaccaguuuugcucacuggg	gi|354168500|gb|AGKD01289986.1|:856..966:-
sal-nov-166	1196.1	yes	cagcgaaugacucugacuagca	cuggcucagacuugcugcgcug	cuggcucagacuugcugcgcuguguuaacauuuuuuuuacagcgaaugacucugacuagca	gi|354121201|gb|AGKD01337285.1|:80..190:-
sal-nov-167	453.3	yes	cagguaguuucguguuguuagg	ccaccacacgaaacugc	cagguaguuucguguuguuaggcuguauuuucccccaccacacgaaacugc	gi|354071994|gb|AGKD01386476.1|:5470..5581:-
sal-nov-168	12073.5	no	cagugcaauaguauugucaugg	uuugaugacguugcacuacu	uuugaugacguugcacuacuguuccaucggcugaagcagugcaauaguauugucaugg	gi|354187706|gb|AGKD01270780.1|:1648..1761:+
sal-nov-169	1.6	yes	caguguugccuguuacaucaua	uggucggggaacaaccuga	caguguugccuguuacaucauagugaauaugauuauauggucggggaacaaccuga	gi|354440526|gb|AGKD01018516.1|:6085..6192:+
sal-nov-170	1.7	yes	caucccacuacugacacca	uaguuacuggugggguuuc	caucccacuacugacaccaacacacagcugugugacuguauagcuguguaguuacuggugggguuuc	gi|354380604|gb|AGKD01078432.1|:2401..2508:+
sal-nov-171	2.3	yes	caugacaaagaguggaaugaua	acauucgacgccuugucaagcc	acauucgacgccuugucaagccauguuuggcaugacaaagaguggaaugaua	gi|354280977|gb|AGKD01177551.1|:1822..1931:-
sal-nov-172	2.1	yes	caugcauuguagaagauccaag	uggaccuucuccaauguauuuugag	caugcauuguagaagauccaaggucucuccucuuggaccuucuccaauguauuuugag	gi|354455244|gb|AGKD01003802.1|:9532..9643:-
sal-nov-173	0	yes	cauggcaguaguuauuucaca	ugacuuaauuauaugccaggaa	ugacuuaauuauaugccaggaaaauauuaaaagguucauggcaguaguuauuucaca	gi|354199881|gb|AGKD01258605.1|:1319..1428:-
sal-nov-174	2.2	yes	ccaaguuugguaacagaaugac	gucauucuguuaccuaacuuug	ccaaguuugguaacagaaugacgccaccagcagcacaaaccgucauucuguuaccuaacuuug	gi|354339756|gb|AGKD01118985.1|:2048..2158:-
sal-nov-175	2.8	yes	ccagacagcaucagauaca	uaucugaugcggucuggcca	uaucugaugcggucuggccaaaaagaguaugacauaccauauuauuuuuggccagacagcaucagauaca	gi|354438408|gb|AGKD01020630.1|:9112..9223:-
sal-nov-176	2.5	yes	ccagacagcaucagauaca	ucuggugcugucuggccaaa	ucuggugcugucuggccaaaaauaauuugacaugccauacucuuuccggccagacagcaucagauaca	gi|354444273|gb|AGKD01014769.1|:14744..14854:+
sal-nov-177	118.7	yes	ccagacgacacaaauagaucu	aucuguuugugcagucuugc	aucuguuugugcagucuugccaacuccuauagucuugaccagacgacacaaauagaucu	gi|354427402|gb|AGKD01031634.1|:11425..11535:-
sal-nov-178	1918.7	yes	ccaguggagcugcuguuauggg	uguaacagcaacuccauauggaau	uguaacagcaacuccauauggaauagcucaggguuccaguggagcugcuguuauggg	gi|354452024|gb|AGKD01007021.1|:17436..17547:-
sal-nov-179	1872.7	yes	ccaguggagcugcuguuauggg	uguaacagcaucuccauaug	uguaacagcaucuccauauggaauagcucaggguuccaguggagcugcuguuauggg	gi|354426828|gb|AGKD01032208.1|:4509..4620:-
sal-nov-180	2578.1	yes	ccauuaguuccuguugccaag	aggcagcagcuacucuuccugggg	aggcagcagcuacucuuccugggguuuauuauggaucaccauuaguuccuguugccaag	gi|354171609|gb|AGKD01286877.1|:544..655:+
sal-nov-181	545.6	yes	cccauuaguuccuauugccaag	aggcagcagcuacucuuccugggg	aggcagcagcuacucuuccugggguuuauuauggauccccauuaguuccuauugccaag	gi|353898887|gb|AGKD01552432.1|:12..123:+
sal-nov-182	2.4	yes	cccuauucccuauacagugca	cacuauauagggaaugggucc	cccuauucccuauacagugcacuaguuuugaccagggcccacggggcucuguucaaaaguugcacacuauauagggaaugggucc	gi|354444067|gb|AGKD01014975.1|:5498..5609:+
sal-nov-183	2.4	yes	ccggggaaaaaaaaaaa	uuuuuuuuuuuaaaggg	ccggggaaaaaaaaaaaacccccccccaauaaaaaaauuaaaaaaggggggcccuuuuuuuuuuuaaaggg	gi|354000193|gb|AGKD01458277.1|:57..164:-
sal-nov-184	1.1	yes	ccggggaaaacaaaaaa	uuuuuuuuuuuugggg	uuuuuuuuuuuuggggaaccggggaaaacaaaaaa	gi|354271845|gb|AGKD01186682.1|:1864..1971:+
sal-nov-185	1.7	yes	ccuaguccuggacaaugaagcau	aagcuuuaguccaggauuaga	ccuaguccuggacaaugaagcauuuguccauugaaaaaagcuuuaguccaggauuaga	gi|354433050|gb|AGKD01025986.1|:9869..9978:+
sal-nov-186	2.5	yes	ccugaucugaugcugcuguauug	cacaaacagaucugggaccagg	ccugaucugaugcugcuguauugccaacuccuauggucauugucaauacagcacaaacagaucugggaccagg	gi|354070248|gb|AGKD01388222.1|:1020..1131:-
sal-nov-187	2.7	yes	cuaaaaauagugcacuauauagg	auagugcacuauuuuugaacag	auagugcacuauuuuugaacaggguccuaaaaauagugcacuauauagg	gi|354256041|gb|AGKD01202486.1|:751..863:-
sal-nov-188	157.5	yes	cuagacacgggccuuaggauugg	gauccuagaucugugucugc	cuagacacgggccuuaggauuggggaggguaaacugauccuagaucugugucugc	gi|354251766|gb|AGKD01206761.1|:2223..2335:+
sal-nov-189	882.2	no	cuagaggcucuguccagcggcu	ucuguccagcggcucuguc	ucuguccagcggcucuguccagcggcucuguccagcggcucuguccuagaggcucuguccagcggcu	gi|354297047|gb|AGKD01161481.1|:1638..1745:+
sal-nov-190	880.1	no	cuagaggcucuguccagcggcu	cucuguccagcggcucugucc	cuagaggcucuguccagcggcucuguccagcagcucuguccagcggcucuguccagcggcucugucc	gi|354297047|gb|AGKD01161481.1|:1688..1795:+
sal-nov-191	2.3	yes	cucccuauguaguacacuacuu	agcacuguauagggaauagggu	cucccuauguaguacacuacuuuugucaaaaauagagcacuguauagggaauagggu	gi|354216047|gb|AGKD01242439.1|:2097..2208:-
sal-nov-192	2.1	yes	cuccguuccagacauuauuaug	ugguaauaaugggaguggaguc	ugguaauaaugggaguggagucaguggaauggaaucaaauacaucaaacacaugguuuccaggugaugccauuccauuugcuccguuccagacauuauuaug	gi|354439164|gb|AGKD01019876.1|:360..469:-
sal-nov-193	1.5	yes	cucuggucaaaaguagggcac	gccguuuggggcagaagca	cucuggucaaaaguagggcacuguaaagggugccguuuggggcagaagca	gi|354181248|gb|AGKD01277238.1|:334..444:-
sal-nov-194	375.1	no	cugaaucugucugacugccauu	agguagacaacauguagu	agguagacaacauguaguguccguaagcuuguguacuuacugaaucugucugacugccauu	gi|354416607|gb|AGKD01042429.1|:8294..8401:+
sal-nov-195	221.4	yes	cugguuuccuauggugguuuaga	uagcaccauaugaaaucagugu	cugguuuccuauggugguuuagauguguguucccuguucuagcaccauaugaaaucagugu	gi|354446031|gb|AGKD01013011.1|:9817..9929:-
sal-nov-196	2.6	yes	cuucucgcggaucuccc	caggugagcaagaaggg	cuucucgcggaucucccagcuacggugcucgugggcccgagagagagcgggagcuccuccuggacccucccacggagccgugcaggugagcaagaaggg	gi|353993913|gb|AGKD01464557.1|:91..198:-
sal-nov-197	138.3	yes	cuucuuugguuucuuuaugauu	aaucauauaguaaccaaaaaagu	aaucauauaguaaccaaaaaaguguuaaacaaaucacuucuuugguuucuuuaugauu	gi|354243208|gb|AGKD01215319.1|:720..831:-
sal-nov-198	2.2	yes	cuugauuguuugacuaaggugg	aacugauucaacuaaucgugg	aacugauucaacuaaucguggucuuugauuuagaccuugauuguuugacuaaggugg	gi|354413406|gb|AGKD01045630.1|:376..487:+
sal-nov-199	2.8	yes	gacaugacuggauaggugaaagc	uugccuauccaguaguguuaga	gacaugacuggauaggugaaagcaauguaguguagcucuugcuuuugccuauccaguaguguuaga	gi|354428406|gb|AGKD01030630.1|:8177..8289:-
sal-nov-200	1.1	yes	gacaugacuggauaggugaaagc	ucauaccuagccuuguguuag	gacaugacuggauaggugaaagcuauguaauggaucccugcucauaccuagccuuguguuag	gi|354366226|gb|AGKD01092810.1|:2620..2732:-
sal-nov-201	67.6	no	gagauaauagguguaguauaacg	ugaacuaucccauuauucucac	gagauaauagguguaguauaacguuaaaucacuucuugaacuaucccauuauucucac	gi|354440820|gb|AGKD01018222.1|:9951..10064:+
sal-nov-202	163.2	yes	gaugcaggauaaguuacagugc	ucugucguucccccugcaca	gaugcaggauaaguuacagugcagcuuguucagugcugcucugucguucccccugcaca	gi|354351987|gb|AGKD01107049.1|:2069..2180:+
sal-nov-203	1.7	yes	gauuaguggauucaggugugu	acacccaauuccacuaaucaa	acacccaauuccacuaaucaacucaacaucaaaucuuugauuaguggauucaggugugu	gi|354440404|gb|AGKD01018638.1|:10380..10490:+
sal-nov-204	55.9	yes	gcacuaacagaucugggacca	acucagaucuguuuaugcugc	acucagaucuguuuaugcugccaugggaguuggcugugcugcacuaacagaucugggacca	gi|354444027|gb|AGKD01015015.1|:206..316:-
sal-nov-205	2.7	yes	gcacuaacagaucugggacca	gucccagaucuguucaugaug	gucccagaucuguucaugaugucuugcuuacuuggccacaggaguaugcaagacugcacuaacagaucugggacca	gi|354425411|gb|AGKD01033625.1|:11696..11806:+
sal-nov-206	767.4	yes	gcgacccacucaugauuucaga	uggagucagguguggguguag	uggagucagguguggguguagccugugcaccaaucacuaggcgacccacucaugauuucaga	gi|354207349|gb|AGKD01251137.1|:59..170:-
sal-nov-207	406.8	yes	gcgacccauccuugguuucuga	gaaaccaagagugggugugg	gaaaccaagaguggguguggccugggaugacaauauggcgacccauccuugguuucuga	gi|354208640|gb|AGKD01249846.1|:350..460:-
sal-nov-208	2.3	yes	gcgacccauccuugguuucuga	agaaaccaaguguggguguggccu	agaaaccaaguguggguguggccuggaaugacaauauggcgacccauccuugguuucuga	gi|354442731|gb|AGKD01016311.1|:12292..12402:+
sal-nov-209	2.3	yes	gcggaaugaguggaaugguauc	aaugaugugaguuaugcgcuguuc	gcggaaugaguggaaugguaucaaaugaugugaguuaugcgcuguuc	gi|354381460|gb|AGKD01077576.1|:2022..2135:-
sal-nov-210	0.7	yes	gcgugguacucuguaaugugua	caugguacagccaccacuagcuu	caugguacagccaccacuagcuugaaauuauggagcgugguacucuguaaugugua	gi|354430042|gb|AGKD01028994.1|:14750..14858:+
sal-nov-211	1.7	yes	ggaaggagguuguuggucaaga	auggccccauccauccucc	ggaaggagguuguuggucaagaucucaugauacauggccccauccauccucc	gi|354371042|gb|AGKD01087994.1|:8294..8401:+
sal-nov-212	2	yes	ggaaggauguuguuggccaaga	auggccccauccauccucc	ggaaggauguuguuggccaagaucucgugauacauggccccauccauccucc	gi|354361105|gb|AGKD01097931.1|:8463..8574:-
sal-nov-213	1.8	yes	ggagggggaauguaaaacuggc	caguuuaccauccacaaacccua	caguuuaccauccacaaacccuaaccauuaggacuaggagggggaauguaaaacuggc	gi|354320809|gb|AGKD01137719.1|:4153..4262:+
sal-nov-214	659.3	yes	ggcagcuuugaaugauguuacuuc	agacaucagauaaaucugugcu	ggcagcuuugaaugauguuacuucuuuugaauugaaggagacaucagauaaaucugugcu	gi|354329653|gb|AGKD01128875.1|:8380..8493:+
sal-nov-215	0.4	yes	ggcgguagagcaucaga	ugaaaugugcaucucuguccc	ggcgguagagcaucagacuuuaaauguucuuguaagucugacaauugugucugaaaugugcaucucuguccc	gi|354426465|gb|AGKD01032571.1|:13773..13880:+
sal-nov-216	1.9	yes	ggcucguuggucuaggg	caaauccccgaugagcccu	ggcucguuggucuagggcuaugauucucgcuuagggugugagaggucgugcguucaaauccccgaugagcccu	gi|353961935|gb|AGKD01496535.1|:1210..1324:-
sal-nov-217	1.9	yes	gggggauuagcucaaaugguagagc	uuguacaggagcuagug	uuguacaggagcuagugcacccauccgggggauuagcucaaaugguagagc	gi|354329571|gb|AGKD01128957.1|:4206..4319:-
sal-nov-218	57.8	no	gguguugugaaucaggccg	gcuacuucccaacaccagggu	gguguugugaaucaggccgcuguggugaugagaccggcuacuucccaacaccagggu	:..:
sal-nov-219	889.9	yes	guaagacgaacaaaaaguuugu	aggcuuucuguuuguauuaugu	aggcuuucuguuuguauuauguuucuucaaaaauguaagacgaacaaaaaguuugu	gi|354395220|gb|AGKD01063816.1|:1104..1211:+
sal-nov-220	2.2	yes	guagaacauacaugauuc	aucgugccaguucuguac	guagaacauacaugauucucugucauuuagaguagggaaucgugccaguucuguac	gi|354341013|gb|AGKD01117728.1|:168..275:+
sal-nov-221	2.3	yes	guagaaucagaugugcuugucc	aaaaacaccugauucaacuuga	aaaaacaccugauucaacuugaugauuacuugagaaguagaaucagaugugcuugucc	gi|354427133|gb|AGKD01031903.1|:8226..8335:+
sal-nov-222	1.9	yes	guagaaucagaugugcuugucc	acaaaaacaacugauucaacuu	acaaaaacaacugauucaacuugucaagggcuugaugauuaguugacaaguagaaucagaugugcuugucc	gi|354430822|gb|AGKD01028214.1|:18045..18156:-
sal-nov-223	2.5	yes	guagugcacuauauagggagua	uucccaauaucgugcacuacuu	uucccaauaucgugcacuacuuucaaccagaaccauugucaacaguagugcacuauauagggagua	gi|354208283|gb|AGKD01250203.1|:2309..2421:+
sal-nov-224	146.4	yes	guagugcacuauguagggaaua	uucccuauaaaauguauuacuu	uucccuauaaaauguauuacuuuugaccagacccauaaguagugcacuauguagggaaua	gi|354373158|gb|AGKD01085878.1|:2700..2811:+
sal-nov-225	1.2	yes	guaugguucccaaucagagaca	ccugauugagaacccuacccggc	guaugguucccaaucagagacaaccauagacagcugucccugauugagaacccuacccggc	gi|354244341|gb|AGKD01214186.1|:1354..1465:+
sal-nov-226	79.8	yes	guauugggcugcuuguguuaac	uacacaggcagcccaauu	uacacaggcagcccaauuauagggggaaaaaaaucuguauugggcugcuuguguuaac	gi|354348668|gb|AGKD01110073.1|:12520..12631:+
sal-nov-227	0.9	yes	gucuagugguuaggauu	uucuagcuuuguguga	uucuagcuuugugugagugguggaccacacugcuugucuagugguuaggauu	gi|354446567|gb|AGKD01012475.1|:9506..9614:-
sal-nov-228	55.9	yes	gugaacguagcgauuaggcugg	aacuugaucgcuguguucacca	aacuugaucgcuguguucaccauccuauuaaauagaauggugaacguagcgauuaggcugg	gi|354433629|gb|AGKD01025407.1|:10090..10200:-
sal-nov-229	1.3	yes	gugagaaaucuguugaugu	aucaggguuucucaaac	gugagaaaucuguugauguucccuugagcaaagcccuuaacccuuguugcucuggauaaaucaggguuucucaaac	gi|354399934|gb|AGKD01059102.1|:12797..12904:+
sal-nov-230	194.8	yes	gugguaauggcuggaguggaau	cuccguuccagccauuauuau	gugguaauggcuggaguggaaugagugguauuguaucaaauaaaucauuuugaugccauuccauuugcuccguuccagccauuauuau	gi|354188140|gb|AGKD01270346.1|:1592..1702:+
sal-nov-231	148.8	no	guugacguauucugugcgaga	aagcacuagccuaugucaaucu	aagcacuagccuaugucaaucuacuaucccccguaguacaaaaguugacguauucugugcgaga	gi|354434539|gb|AGKD01024497.1|:6678..6788:-
sal-nov-232	1.8	yes	guuuuuuuagguuuagacuuuug	aaaucuaaaccuaaagaaaaua	guuuuuuuagguuuagacuuuugugacuuuuaagugagaaaaucuaaaccuaaagaaaaua	gi|354448264|gb|AGKD01010779.1|:22913..23020:+
sal-nov-233	1.6	yes	guuuuuuuagguuuagauuuuu	aaaucucaaccuaaagaaaaua	guuuuuuuagguuuagauuuuugugacuuuuaagcaagaaaaucucaaccuaaagaaaaua	gi|354425235|gb|AGKD01033801.1|:2892..2999:+
sal-nov-234	157.3	yes	uaaaaggcacuuucaguggaga	accauuggaagugauuuuuagu	uaaaaggcacuuucaguggagaguugauguucaauggcgucaccauuggaagugauuuuuagu	gi|354435951|gb|AGKD01023085.1|:3747..3858:-
sal-nov-235	528.6	yes	uaaaugcugcagaauugugcuu	gaacuauucugcaacauuuguu	gaacuauucugcaacauuuguugaugugguucugcuaguaaaugcugcagaauugugcuu	gi|354388280|gb|AGKD01070756.1|:12051..12161:+
sal-nov-236	1.2	yes	uaaaaguaguucacuauguagg	ugcacuauauaggggauagg	ugcacuauauaggggauaggguccauacagcucugguuaaaaguaguucacuauguagg	gi|353980992|gb|AGKD01477478.1|:953..1064:-
sal-nov-237	5861.3	yes	uaaagugcuuacagugcaggua	ccgcaaugugagcacuucuguc	uaaagugcuuacagugcagguaaugguuauguccuaccuaccgcaaugugagcacuucuguc	gi|354449516|gb|AGKD01009527.1|:5161..5270:+
sal-nov-238	1.4	yes	uaaaaguaguucacuauguagg	uagugcacuauguaggggaua	uagugcacuauguaggggauaggguccauacagcucugguuaaaaguaguucacuauguagg	gi|353980992|gb|AGKD01477478.1|:815..926:-
sal-nov-239	0.5	yes	uaaaugcuuuuuguuggggua	cccuaacaaaagcguugacc	cccuaacaaaagcguugaccuauuuuguuugcaguaaaugcuuuuuguuggggua	gi|354352934|gb|AGKD01106102.1|:1904..2014:+
sal-nov-240	146.1	yes	uaagaacugaacaggucacaggc	ccaccuuucaagucuuuucca	uaagaacugaacaggucacaggcagccuaauaaugagcuuccaccuuucaagucuuuucca	gi|354453903|gb|AGKD01005143.1|:16305..16414:+
sal-nov-241	181.7	yes	uaagacggcacaaacugaacug	aucuauuugugucgucuugcca	aucuauuugugucgucuugccacauugaccauaagaguugguaagacggcacaaacugaacug	gi|354412133|gb|AGKD01046903.1|:7855..7965:+
sal-nov-242	282.2	yes	uaagucucacaccagugcaaaac	cugcucaggugugggaca	uaagucucacaccagugcaaaacaaaaaucaugacgcugcucaggugugggaca	gi|354418392|gb|AGKD01040644.1|:2277..2384:+
sal-nov-243	288	yes	uaagucucacaccagugcaaaac	cugcuccggugugggacaaua	uaagucucacaccagugcaaaacaaauaucaugacgcugcuccggugugggacaaua	gi|354457173|gb|AGKD01001876.1|:19101..19213:-
Sal-nov-244	54967.9	yes	uaaggugcaucuaguguaguuag	acugcccuaguugcuccuucuggc	uaaggugcaucuaguguaguuagugaaauagucuaguaucuacugcccuaguugcuccuucuggc	gi|354305223|gb|AGKD01153305.1|:8766..8878:-
sal-nov-245	0.2	yes	uaagugauuuuuguuggggua	cccuaacaaaagcguugac	cccuaacaaaagcguugaccaauuuuguuugcaguaagugauuuuuguuggggua	gi|354352934|gb|AGKD01106102.1|:10365..10472:+
sal-nov-246	0.1	yes	uaagugcuuaucuuugggguag	accuuaaaaggaagcauacauu	accuuaaaaggaagcauacauuuuuugcuggaagaauaagugcuuaucuuugggguag	gi|354456619|gb|AGKD01002427.1|:23588..23699:+
sal-nov-247	0	yes	uaagugcuucucuuuaggguag	accugaaauggaagcauacauu	accugaaauggaagcauacauuuuuuguccgaagaauaagugcuucucuuuaggguag	gi|354456619|gb|AGKD01002427.1|:22580..22687:+
sal-nov-248	20630.3	yes	uaagugcuuuuuguuugggua	acccuaacaaaagcauugacu	acccuaacaaaagcauugacugguuuuguuugcaguaagugcuuuuuguuugggua	gi|353942433|gb|AGKD01516037.1|:1294..1404:-
sal-nov-249	2.4	yes	uaaucucagaucuaggaucag	gacccuguaucuguggauagg	uaaucucagaucuaggaucagguuaccauaaccauuuaggguuaugaaaaucugacccuguaucuguggauagg	gi|354266910|gb|AGKD01191617.1|:1574..1685:-
sal-nov-250	245	yes	uaaugcgcuauauaggaaauag	uauucccuuuauagugcacuac	uauucccuuuauagugcacuacuuuugcucuggucaaaaguaaugcgcuauauaggaaauag	gi|354422235|gb|AGKD01036801.1|:453..563:-
sal-nov-251	1.4	yes	uacaaggauuggaauguuagc	uaucauuccacuccuugccau	uaucauuccacuccuugccauuuggcauaugacacagaguacaaggauuggaauguuagc	gi|354368281|gb|AGKD01090755.1|:721..830:+
sal-nov-252	0.8	yes	uacacuguauagggaauaggg	cuuuucccuauuuagugcagca	cuuuucccuauuuagugcagcaugggcccuggucaaaguaguacacuguauagggaauaggg	gi|354382891|gb|AGKD01076145.1|:0..111:-
sal-nov-253	2.1	yes	uacacuguauagggaauagggu	uauucccuacauagugcacua	uauucccuacauagugcacuacuuuuaaagucaugccaaauggcacccuauuccauuuccaaaguaguacacuguauagggaauagggu	gi|354386422|gb|AGKD01072614.1|:5471..5581:+
sal-nov-254	1.9	yes	uacacuguauagggaauagggu	ccuauucccuucccugcacuuccug	ccuauucccuucccugcacuuccuggucaaaauaauuacacuguauagggaauagggu	gi|354320551|gb|AGKD01137977.1|:490..601:-
sal-nov-255	2.3	yes	uacaucaucuauacuguagug	uuacaguauaugaugauauccu	uacaucaucuauacuguagugucaccauaacgaacuuacaguauaugaugauauccu	gi|354419876|gb|AGKD01039160.1|:12776..12886:+
sal-nov-256	1032.9	yes	uacuacauggaauaaggggcc	cacccuauuccccauguauugc	cacccuauuccccauguauugcacacuauaaaaguaauguacuacauggaauaaggggcc	gi|354271646|gb|AGKD01186881.1|:1121..1231:-
sal-nov-257	2	yes	uagagcggacuuugagacacggg	ugguuucacaaacaccucucuugc	uagagcggacuuugagacacgggcggcucccaaaaacacccugguuucacaaacaccucucuugc	gi|354449569|gb|AGKD01009474.1|:1459..1570:+
sal-nov-258	269.2	yes	uagcaccauuuuaaaucaguua	acugauuuccucugguguucaga	acugauuuccucugguguucagaguggacuggagcuuucuagcaccauuuuaaaucaguua	gi|354282807|gb|AGKD01175721.1|:2216..2327:-
sal-nov-259	2309.6	yes	uagcagcacaucauguuuugca	caaaucauuaugugcugucacu	uagcagcacaucauguuuugcaggcauauaaaagcaacuccaaaucauuaugugcugucacu	gi|354424302|gb|AGKD01034734.1|:1325..1436:-
sal-nov-260	1456.2	yes	uagcagcacaucauguuuugca	caaaucauuaugugcugccgcu	uagcagcacaucauguuuugcagguaucuaaaagcaacuccaaaucauuaugugcugccgcu	gi|354378776|gb|AGKD01080260.1|:11816..11924:+
sal-nov-261	20735.6	yes	uagcagcacgucaugguuugua	cagaccaugaagagcugcugcu	uagcagcacgucaugguuuguagugauaguaaagaugcagaccaugaagagcugcugcu	gi|354413093|gb|AGKD01045943.1|:4133..4244:-
sal-nov-262	6292.4	yes	uagcagcgcaucaugguuuga	cgaaccaucauuugcug	uagcagcgcaucaugguuugaaacaauguuggaaaggugcgaaccaucauuugcug	gi|354452782|gb|AGKD01006263.1|:9144..9253:+
sal-nov-263	0.2	yes	uagcagcgcaucaugguuuga	gaaucaucauuugcugcuuua	uagcagcgcaucaugguuugaaacaguguugaaaagaugcgaaucaucauuugcugcuuua	gi|354441185|gb|AGKD01017857.1|:342..451:+
sal-nov-264	2	yes	uagcguagcacuuagaaugaag	gcacucuaagugguauguuagu	uagcguagcacuuagaaugaagcagucuguugagcaugcacucuaagugguauguuagu	gi|354382063|gb|AGKD01076973.1|:192..301:+
sal-nov-265	0.8	yes	uagcguagcacuuagaaugaag	gcauuauaagugguauugcuagu	uagcguagcacuuagaaugaagcugucuauugagcaugcaugcauuauaagugguauugcuagu	gi|354403896|gb|AGKD01055140.1|:8599..8708:+
sal-nov-266	2.2	yes	uagcuuaucagacugguguug	cgacaacggucuguaagcuguc	uagcuuaucagacugguguugacuguuugaaucacauggcgacaacggucuguaagcuguc	gi|354172448|gb|AGKD01286038.1|:2740..2851:-
sal-nov-267	2.6	yes	uaggaucaguuuugccuuuuaga	aggggggaacugauccuagauc	uaggaucaguuuugccuuuuagaucaccaugaaugacauggacaggggggaacugauccuagauc	gi|354345670|gb|AGKD01113071.1|:4246..4355:+
sal-nov-268	161.4	yes	uaggcaugauagcacaaacagacug	aucuguuugugccaucuccaug	aucuguuugugccaucuccauguuugggaugacacaaaccguaggcaugauagcacaaacagacug	gi|354446119|gb|AGKD01012923.1|:10126..10237:+
sal-nov-269	1.7	yes	uaggcaugauagcacaaacagacug	gaucaguuuauacucucgccuacu	gaucaguuuauacucucgccuacuccauugcugucauugucaagccauacauggcagugaguaggcaugauagcacaaacagacug	gi|354339935|gb|AGKD01118806.1|:498..609:+
sal-nov-270	198.8	yes	uagugcacuacuuuugaccaga	caggucaaaaggagugc	uagugcacuacuuuugaccagaccaggucaaaaggagugc	gi|354265980|gb|AGKD01192547.1|:2525..2634:+
sal-nov-271	2.4	yes	uagugcacuacuuuugaccaga	aaguaaggcacuaaaua	uagugcacuacuuuugaccagagccuuauacgcccuggugaaaaguaaggcacuaaaua	gi|354315070|gb|AGKD01143458.1|:4668..4778:-
sal-nov-272	2.5	yes	uagugcacuauguaggggaua	uauuccauauauacugcacuau	uauuccauauauacugcacuauguaggggauagggugcccuguagugcacuauguaggggaua	gi|354233686|gb|AGKD01224841.1|:541..649:-
sal-nov-273	164.2	no	uaguugagucaggugugcaagu	aaacgcaccugaugcaacucau	aaacgcaccugaugcaacucauugagggcuugaugauuauuaguugagucaggugugcaagu	gi|354408739|gb|AGKD01050297.1|:5000..5107:-
sal-nov-274	64.9	yes	uauaaugggaagauuacugugg	acaguaaucuucccauuauag	acaguaaucuucccauuauagaauacuucauaaauagacuauaaugggaagauuacugugg	gi|354395578|gb|AGKD01063458.1|:6773..6882:-
sal-nov-275	2.5	yes	uauaggacaauacuuuugacc	ucaauaguagugaacuauaaagg	uauaggacaauacuuuugaccagauuccuaugagcccuggucaauaguagugaacuauaaagg	gi|354437073|gb|AGKD01021963.1|:186..296:-
sal-nov-276	2.2	yes	uaugacaguguuaugacagcgu	gcauuauggcaguguuaugac	uaugacaguguuaugacagcguuaugacaacauuaugacagcauuaugacaguguuaugacagcauuauggcaguguuaugac	gi|354236632|gb|AGKD01221895.1|:265..375:+
sal-nov-277	1.2	yes	uaugacaguguuaugacagcgu	gcauuaugacaguguuaugac	gcauuaugacaguguuaugacaacauuaugacaguguuaugacagcgu	gi|354236632|gb|AGKD01221895.1|:958..1068:+
sal-nov-278	1.2	yes	uaugacaguguuaugacagcgu	gcauuaugacaguguuaugac	gcauuaugacaguguuaugacaagauuaugacaguguuaugacagcgu	gi|354236632|gb|AGKD01221895.1|:1186..1296:+
sal-nov-279	0.7	yes	uaugagaacucacacaggagaga	ucuuugugucaguucccuuaug	uaugagaacucacacaggagagaauccauauaaauguccucuuugugucaguucccuuaug	gi|354311442|gb|AGKD01147086.1|:451..563:-
sal-nov-280	1259	yes	uaugauuggucaaaagaacaau	uggucuuuugaccaaucagauc	uggucuuuugaccaaucagaucagcuuugaacaugacgaugugaaaagaucagauaugauuggucaaaagaacaau	gi|354405038|gb|AGKD01053998.1|:3410..3521:+
sal-nov-281	743.4	yes	uauggcuuuuuauuccuauaug	auguagggauagaagccacu	uauggcuuuuuauuccuauaugaugucagauugggcuuauguagggauagaagccacu	gi|354448902|gb|AGKD01010141.1|:3190..3299:+
sal-nov-282	210.2	yes	uauggguaugauacgaccuggg	caggguuguaucauaaccaagc	caggguuguaucauaaccaagcuguauggguuagacguauggguaugauacgaccuggg	gi|354047645|gb|AGKD01410825.1|:951..1062:-
sal-nov-283	2.1	yes	uauggguaugauacgaccuggg	cucaggguuguaucauaaccaac	cucaggguuguaucauaaccaaccuguaugguuuagaaguauggguaugauacgaccuggg	gi|354358154|gb|AGKD01100882.1|:8460..8570:+
sal-nov-284	2.6	yes	uauguagggaauagggugcca	cccuauuccuaauguagugca	cccuauuccuaauguagugcacuaguuuugaccagugaccauggcccauaguagugcacuacuguauguagggaauagggugcca	gi|354392844|gb|AGKD01066192.1|:4643..4753:-
sal-nov-285	2	yes	ucaagaguagugcacuuuauagg	uauauagugcacuauucuaugggacc	uauauagugcacuauucuaugggaccuggucaagaguagugcacuuuauagg	gi|354443392|gb|AGKD01015650.1|:6398..6507:+
sal-nov-286	1.2	yes	ucaagauggacucaaacacagg	uggguuuggguucaucuuguuc	ucaagauggacucaaacacaggacgaucacguggguuuggguucaucuuguuc	gi|354299792|gb|AGKD01158736.1|:2377..2485:+
sal-nov-287	64	yes	ucaaggaaugggauucuauuuu	aauggcacccuauucccuguau	aauggcacccuauucccuguauuguauacuucaaggaaugggauucuauuuu	gi|354244817|gb|AGKD01213710.1|:249..359:+
sal-nov-288	23350	yes	ucaguaacuggaaucugucccugc	agggccggcugguuacugcgc	ucaguaacuggaaucugucccugcagacacacuguagagcagggccggcugguuacugcgc	gi|354344435|gb|AGKD01114306.1|:3891..4004:-
sal-nov-289	150.6	yes	ucagucuucaguuccucccagc	ugagaggagcugaagacuua	ucagucuucaguuccucccagcuguauccauggugacaguuaguugagaggagcugaagacuua	gi|354110537|gb|AGKD01347933.1|:691..802:-
sal-nov-290	161.3	yes	ucagugaacacagguaacagag	ugauaccugugcucacuguagg	ucagugaacacagguaacagagcucuuagugcucugauaccugugcucacuguagg	gi|354447769|gb|AGKD01011274.1|:14870..14981:-
sal-nov-291	239654	yes	ucagugcauaacagaacuuug	aaguucugugauacacuuaggcu	aaguucugugauacacuuaggcucugagucugugguagucagugcauaacagaacuuug	gi|354361920|gb|AGKD01097116.1|:7327..7434:+
sal-nov-292	6645.9	no	ucagugcauuacagaacuuua	aaguucggugauacacuucgacu	aaguucggugauacacuucgacucuaauuguuugcagucagugcauuacagaacuuua	gi|354393765|gb|AGKD01065271.1|:5690..5799:+
sal-nov-293	1.4	yes	ucagugcuacuuguugggguagu	uaccugaacacuagcauugacu	uaccugaacacuagcauugacuugucuauauaauguagucagugcuacuuguugggguagu	gi|354456619|gb|AGKD01002427.1|:19701..19811:+
sal-nov-294	2.3	yes	ucaucccugauugugaccccc	gggucccaggaaagucaugaga	gggucccaggaaagucaugagagcaggaagugaccucaucccugauugugaccccc	gi|354092083|gb|AGKD01366387.1|:2317..2426:-
sal-nov-295	0.8	yes	uccaacaucuguuugugcugu	ucaucacaaacagaucugggauc	uccaacaucuguuugugcuguauaucuaauuccgaugaucauugucaucacaaacagaucugggauc	gi|354450556|gb|AGKD01008489.1|:13698..13808:+
sal-nov-296	1.3	yes	uccaguccggucugucugugga	caucaaagccagauuggacugauc	uccaguccggucugucuguggacauuaacaucaaagccagauuggacugauc	gi|354378937|gb|AGKD01080099.1|:2551..2658:+
sal-nov-297	0.9	yes	uccaguccggucugucugugga	aacuccaguguggacugagcc	uccaguccggucugucuguggacguuaacaucaacuccaguguggacugagcc	gi|354301016|gb|AGKD01157512.1|:1465..1572:+
sal-nov-298	2.1	yes	uccaguucugucguuaugucagc	gguguaagacgacagaacuggugu	gguguaagacgacagaacugguguccguuugaucagaacuccaguucugucguuaugucagc	gi|354440113|gb|AGKD01018927.1|:6221..6334:+
sal-nov-299	70	yes	uccaucagucaugugaccuga	gaggucacacgagugguggcag	gaggucacacgagugguggcagaucagucagaguucuaagcacagcuuccaucagucaugugaccuga	gi|354418923|gb|AGKD01040113.1|:7292..7401:+
sal-nov-300	259	yes	uccaugucugaaaagagccagg	uaacucuuuuagaccuuguauu	uaacucuuuuagaccuuguauuuuacuacuuuauuccaugucugaaaagagccagg	gi|354440376|gb|AGKD01018666.1|:3645..3755:-
sal-nov-301	1.1	yes	ucccacuucugacacca	augucagagguggagu	augucagagguggaguggugcccucccacuucugacacca	gi|354175378|gb|AGKD01283108.1|:752..859:-
sal-nov-302	2.2	yes	ucccagaucuguuuguagcaaug	cagcacaaacagaucugg	ucccagaucuguuuguagcaaugaccauaggaguuggcaaggcagcacaaacagaucugg	gi|354373488|gb|AGKD01085548.1|:1180..1292:-
sal-nov-303	1.8	yes	ucccagaucuguuuguagcaaug	cagcacaagaagaucuggaa	ucccagaucuguuuguagcaaugaccauaggaguuggaaaggcagcacaagaagaucuggaa	gi|354348661|gb|AGKD01110080.1|:3821..3932:+
sal-nov-304	417.5	yes	ucccagaucuguuugugcuguc	caacacaaacugaucuagga	ucccagaucuguuugugcugucuuggcaacgccuguggucauugucaucaguuugaaagacaacacaaacugaucuagga	gi|354452147|gb|AGKD01006898.1|:4577..4686:+
sal-nov-305	2.5	yes	ucccagaucuguuugugcuguc	aacagaucugggaucaggcu	ucccagaucuguuugugcugucuugcccacuccaugcaauagagagaacaaacagaucugggaucaggcu	gi|354346773|gb|AGKD01111968.1|:2864..2974:+
sal-nov-306	2.5	yes	ucccagaucuguuugugcuguc	cagcacaacugaucugggaca	ucccagaucuguuugugcugucuugcuaaacacaaccauaagaguugucaagacagcacaacugaucugggaca	gi|354420385|gb|AGKD01038651.1|:1771..1882:+
sal-nov-307	2	yes	ucccagaucuguuugugcuguc	uuuggcacaaacagaucugu	ucccagaucuguuugugcugucuagcuccuacagucaucgucauguuuggcacaaacagaucugu	gi|354336349|gb|AGKD01122392.1|:891..999:+
sal-nov-308	645	no	ucccucauucuguacuaaaugg	auucuguucuaaaugggaguuu	auucuguucuaaaugggaguuugaucccucauucuguucuaaaugggaguuugaucccucauucuguacuaaaugg	gi|354367930|gb|AGKD01091106.1|:1429..1539:+
sal-nov-309	2	yes	uccucgucugcccacauguucu	agcaucuggccagcggggugg	uccucgucugcccacauguucucgcauaccccgagagcaucuggccagcggggugg	gi|354385901|gb|AGKD01073135.1|:8230..8342:+
sal-nov-310	82	yes	ucggaaucgagucggcucuaca	uagaacagacaucguuuucgg	uagaacagacaucguuuucgggucaugcagaaucggaaucgagucggcucuaca	gi|354435056|gb|AGKD01023980.1|:7882..7993:-
sal-nov-311	2.2	yes	ucucauccaauggguuuugagc	guacccauugguggagaaggucag	guacccauugguggagaaggucagcggggugggacgucugguuuucucauccaauggguuuugagc	gi|354337952|gb|AGKD01120789.1|:5470..5582:+
sal-nov-312	118.1	yes	ucucugaaaucuacccacugca	cuguggguggcagcucggg	cuguggguggcagcucgggcacacagucaaagaaaaggucucugaaaucuacccacugca	gi|354442832|gb|AGKD01016210.1|:1984..2095:-
sal-nov-313	214.1	yes	ucucugauugggagccauauu	uaugguucucaaucagggaca	uaugguucucaaucagggacagcuguagaucguugucucugauugggagccauauu	gi|354452832|gb|AGKD01006213.1|:6176..6286:+
sal-nov-314	2.2	yes	ucucugauugggagccauauu	ugguuuccaaucagaggcagcu	ugguuuccaaucagaggcagcugucuaucauugucucugauugggagccauauu	gi|354216758|gb|AGKD01241728.1|:443..553:-
sal-nov-315	1127.9	yes	ucugauuucagcuaaaugccau	agguaauuaguuguuuuuagga	agguaauuaguuguuuuuaggauguccauauuuucucaucugauuucagcuaaaugccau	gi|354190890|gb|AGKD01267596.1|:293..402:+
sal-nov-316	1.7	yes	ucuggucaaaaguagugc	acucauuucgaucagggc	acucauuucgaucagggcucugcggguacggcucuggucaaaaguagugc	gi|354423732|gb|AGKD01035304.1|:49..159:+
sal-nov-317	0.8	yes	ucuguauucagguucugaa	cugaaccuagaaccacagccc	cugaaccuagaaccacagcccauaccuacugcucuguauucagguucugaa	gi|354256332|gb|AGKD01202195.1|:52..160:+
sal-nov-318	87.1	yes	ucugugcuggcugucuuucaca	uggagagacuggucuugcacaca	uggagagacuggucuugcacacagucugauuuuaacuacucugugcuggcugucuuucaca	gi|354384114|gb|AGKD01074922.1|:4629..4740:-
sal-nov-319	189.6	yes	ucuguguuccucagauuugcau	uuuaucugaggacucucaucuga	uuuaucugaggacucucaucugacugugaauauucagucuguguuccucagauuugcau	gi|354406357|gb|AGKD01052679.1|:2300..2409:+
sal-nov-320	1.8	yes	ucuguguuccucagauuugcau	guuuaucagaggacuucaucugacu	guuuaucagaggacuucaucugacugugaauauucggucuguguuccucagauuugcau	gi|354409850|gb|AGKD01049186.1|:3883..3992:+
sal-nov-321	1.6	yes	ucuguuauuuccuguuga	aacugccugguagagagagc	ucuguuauuuccuguugacuucucaacugccugguagagagagc	gi|354321385|gb|AGKD01137143.1|:1537..1644:-
sal-nov-322	79.7	yes	ucuuauuuguagaucagucagu	ugacugaucuacaaauca	ugacugaucuacaaaucaccuugcaucauaaauaacuacucaaucuuauuuguagaucagucagu	gi|354328882|gb|AGKD01129646.1|:432..542:+
sal-nov-323	75.1	yes	ucuuauuuguagaucagucagu	ugacugaucuacaaauca	ugacugaucuacaaaucaccuugcaucuaaaaaaaacaacucaaucuuauuuguagaucagucagu	gi|354442491|gb|AGKD01016551.1|:3290..3401:-
sal-nov-324	96.7	yes	ucuuuugguuaauggauugugg	ucauuccaucuacacaaaaagau	ucauuccaucuacacaaaaagaugucacuugcacuuacugucuuuugguuaauggauugugg	gi|354170757|gb|AGKD01287729.1|:813..924:-
sal-nov-325	135.7	yes	ugaaacaauagugaaauguagugu	acuucuguucauguuuguuuc	acuucuguucauguuuguuuccacuccauuaucuguguuaagugaaacaauagugaaauguagugu	gi|354345027|gb|AGKD01113714.1|:7852..7963:+
sal-nov-326	0	yes	ugaacaugcuuuuugguccagg	uggaauaaaaugcacacucaau	uggaauaaaaugcacacucaauccagaauugaacaugcuuuuugguccagg	gi|354257971|gb|AGKD01200556.1|:1508..1615:+
sal-nov-327	1.2	yes	ugaacuguuucuagucugcuaga	uaguccgcuagacggaacaaaacgaa	ugaacuguuucuagucugcuagauggaacaaaaugaacuguuucuaguccgcuagacggaacaaaacgaa	gi|354417413|gb|AGKD01041623.1|:6181..6292:+
sal-nov-328	1	yes	ugaaggaucuggagaaguggcaga	ugucacuucuaaucuuucuuu	ugucacuucuaaucuuucuuuugcucauuucaguguggugugaucagcccucguuuugaccuccaguugaaggaucuggagaaguggcaga	gi|354437736|gb|AGKD01021300.1|:5899..6012:-
sal-nov-329	2	yes	ugaauaauggaaucagaugugug	caccugauuacacuaaucaau	caccugauuacacuaaucaauuuaucaucaaaccuuugaauaauggaaucagaugugug	gi|354419986|gb|AGKD01039050.1|:352..463:+
sal-nov-330	2.3	yes	ugaaugcagcaaucaggcugg	agcacaaucaauguguucacc	agcacaaucaauguguucaccauuauauaaagugaaauagaauggugaaugcagcaaucaggcugg	gi|354398234|gb|AGKD01060802.1|:1894..2004:-
sal-nov-331	1.4	yes	ugaaugcagcaaucaggcugg	aggcuaguguugcucaag	ugaaugcagcaaucaggcugguuccaccaggcuaguguugcucaag	gi|354426410|gb|AGKD01032626.1|:6637..6747:-
sal-nov-332	136	yes	ugaauggaacagagucauacaug	uguaugauacuguuccauuu	ugaauggaacagagucauacauguaguuuccauauauuugauguguaugauacuguuccauuu	gi|354358027|gb|AGKD01101009.1|:2060..2170:-
sal-nov-333	2.1	yes	ugagaacugaauuccaaggguu	cccauggggcucaguucuuaaa	ugagaacugaauuccaaggguuguauuucugaagucagcccauggggcucaguucuuaaa	gi|354375728|gb|AGKD01083308.1|:7962..8069:+
sal-nov-334	272.5	yes	ugagccuaguccuggacuaag	ucaguccaugacuaggcuu	ugagccuaguccuggacuaagaaguacuuucaauggcuauuuucaguccaugacuaggcuu	gi|354455877|gb|AGKD01003169.1|:34441..34551:+
sal-nov-335	1	yes	ugaggaaguagguuguaugu	uccaaaccugcauaccuuagu	ugaggaaguagguuguauguccuuuugaguuuagacaguuccugcaaaugucuauucuccaaaccugcauaccuuagu	gi|354354342|gb|AGKD01104694.1|:4237..4345:-
sal-nov-336	6073.6	yes	ugaggcguuuagaacaaguuca	gacuuggucaaagcuccucagc	gacuuggucaaagcuccucagcagauguuucagagaauccugaggcguuuagaacaaguuca	gi|354324807|gb|AGKD01133721.1|:5133..5242:+
sal-nov-337	0.4	yes	ugaggcguuuagaacaaguuca	gacucuuuuugacgacuacaau	ugaggcguuuagaacaaguucaggguccuggacucuuuuugacgacuacaau	gi|354403045|gb|AGKD01055991.1|:7176..7285:+
sal-nov-338	19767.5	yes	ugagguaguagguuggauaguu	cuguacaaccuacugucuuucu	ugagguaguagguuggauaguuuuagggucacacccacacugggagauaacuguacaaccuacugucuuucu	gi|354412458|gb|AGKD01046578.1|:1442..1550:+
sal-nov-339	69.5	yes	ugaguggaugaagguguguag	uaacgcacccgaguccacuaau	uaacgcacccgaguccacuaauuaaagguuugaugaugaguggaugaagguguguag	gi|354351526|gb|AGKD01107510.1|:3149..3259:+
sal-nov-340	364.1	yes	ugaguuggucagcuguguagag	uacacaucugauucaaaucauc	uacacaucugauucaaaucaucuaagcuugauggugaguuggucagcuguguagag	gi|354339001|gb|AGKD01119740.1|:2408..2518:+
sal-nov-341	2.2	yes	ugaugaguuauacucugcaggg	cugcagggggugaugaguuuuc	cugcagggggugaugaguuuucucugcagggggugaugagcuauacucugcagggggugaugaguuauacucugcaggg	:..:
sal-nov-342	1.9	yes	ugauguugaaccgggcaguca	gcugcuccaauacagu	gcugcuccaauacaguauauggugagauggugaacugauguugaaccgggcaguca	gi|354435290|gb|AGKD01023746.1|:2608..2715:+
sal-nov-343	116.9	yes	ugcagcguagucuucaauauggu	ucagacugaacacugggcucacc	ucagacugaacacugggcucaccauuguuuuaaaggugcagcguagucuucaauauggu	gi|354367290|gb|AGKD01091746.1|:1577..1687:+
sal-nov-344	2	yes	ugcacuauauagagguuagg	cccuacacagugcacuacuu	cccuacacagugcacuacuuuugacucuauagugcacuauauagagguuagg	gi|354291647|gb|AGKD01166881.1|:753..862:-
sal-nov-345	0.1	yes	ugauuuccaauaauugagacag	uacauuaaugaaaagaacaaug	ugauuuccaauaauugagacagugauucuaaaaaacugucuacauuaaugaaaagaacaaug	gi|354415760|gb|AGKD01043276.1|:16950..17061:+
sal-nov-346	2.8	yes	ugcgagaucaggaugguucgua	aaaaccauccugaucucguaag	aaaaccauccugaucucguaagcuuacauucuguuuagcgaaacagaaugaaagcuugcgagaucaggaugguucgua	gi|354432630|gb|AGKD01026406.1|:7113..7224:+
sal-nov-347	158.9	no	ugcgcacggggccacgcucugc	uaggcgugucacugcgugucaca	uaggcgugucacugcgugucacagucacugcuugcgcacggggccacgcucugc	gi|354391891|gb|AGKD01067145.1|:7526..7637:-
sal-nov-348	1.3	yes	ugcgccguccguuuuuauugucg	acagugaccguaaacagacgacguuuu	ugcgccguccguuuuuauugucgcuuuauaagugacagugaccguaaacagacgacguuuu	gi|354365729|gb|AGKD01093307.1|:4283..4395:-
sal-nov-349	67.1	yes	ugcgcucugaauuuacaaaug	uugugaauuuacgagcgcacuc	ugcgcucugaauuuacaaaugaacaaucugacaacguugugaauuuacgagcgcacuc	gi|354408096|gb|AGKD01050940.1|:7433..7542:+
sal-nov-350	168.1	yes	ugcugauggacuaccugcaga	ugugaggugaugaccaugcagcagg	ugugaggugaugaccaugcagcaggcgggcuacgugaugcugauggacuaccugcaga	gi|354402305|gb|AGKD01056731.1|:8290..8402:+
sal-nov-351	357.1	yes	ugcuucacugugaccucauagc	ugugacaucacaaugaauccacagaaug	ugugacaucacaaugaauccacagaaugugcuucacugugaccucauagc	gi|354302152|gb|AGKD01156376.1|:5094..5204:+
sal-nov-352	1.9	yes	ugcuucacugugaccucauagc	ugugacaucacaaggaauccaca	ugugacaucacaaggaauccacagcaggugcuucacugugaccucauagc	gi|354401056|gb|AGKD01057980.1|:11434..11545:-
sal-nov-353	474.8	yes	uggacagcagguggucgguggu	cgcggaucaucuguuucccagc	cgcggaucaucuguuucccagccagcugguugaggcuggacagcagguggucgguggu	gi|354385003|gb|AGKD01074033.1|:6169..6276:+
sal-nov-354	148.8	yes	uggacuaagaagcguuuucaau	ugaacaugcuuuuuagucu	uggacuaagaagcguuuucaauggagaaucuccauugaacaugcuuuuuagucu	gi|354392180|gb|AGKD01066856.1|:1605..1712:+
sal-nov-355	1.7	yes	uggacuaagaagcguuuucaau	uuaauaugcuuuucggucuagc	uggacuaagaagcguuuucaauuaagaaucucuauuuaauaugcuuuucggucuagc	gi|354294803|gb|AGKD01163725.1|:3990..4097:-
sal-nov-356	101.8	yes	uggaggggaaugaguggaaugg	uuccauucgcuccguucccg	uggaggggaaugaguggaaugguaucaaauauaugguuuccauguguuugacauuccauucgcuccguucccg	gi|354439101|gb|AGKD01019939.1|:8462..8573:-
sal-nov-357	356.2	yes	uggccaagcacaaacagaucu	gucuguuucugccaaggcuuga	gucuguuucugccaaggcuugacaaugacaauggaguuggccaagcacaaacagaucu	gi|354392275|gb|AGKD01066761.1|:1353..1462:+
sal-nov-358	2.4	yes	ugggaucuguugauuugucugcgu	acagauguuggcagaccacc	ugggaucuguugauuugucugcgugacaguuuuccuuggaacacacagauguuggcagaccacc	gi|354371690|gb|AGKD01087346.1|:2943..3053:-
sal-nov-359	118.5	yes	uggucaaaaguaguacacuaugg	cuccuguacuucuuuugaccagg	cuccuguacuucuuuugaccaggguccauagggcuaugucuggucaaaaguaguacacuaugg	gi|354415042|gb|AGKD01043994.1|:408..519:+
sal-nov-360	96.6	no	uggucaaauaucuguugaagug	cuacaaugaucugggaccgg	uggucaaauaucuguugaagugcuguuuaaaccaacucccuacaaugaucugggaccgg	gi|354391298|gb|AGKD01067738.1|:1098..1209:-
sal-nov-361	1.3	yes	uggucuuuugacugaucagauc	ucugaucauuugccacu	ucugaucauuugccacuaauuggucuuuugacugaucagauc	gi|354425710|gb|AGKD01033326.1|:8787..8898:-
sal-nov-362	21260.4	yes	uguaaacauccccgacuggaauc	cuuucagucagguguuugcug	uguaaacauccccgacuggaaucuguucuacaucaucagagcuuucagucagguguuugcug	gi|354423667|gb|AGKD01035369.1|:4659..4769:+
sal-nov-363	265819	yes	uguaaacauccuugacugaaagc	uuucagucggauguuugcagc	uguaaacauccuugacugaaagcugguguuucauauagggcuuuucagucggauguuugcagc	gi|354362733|gb|AGKD01096303.1|:488..599:+
sal-nov-364	54.8	yes	uguaccaugcugguagccagu	ugggaaccaguguugugcuac	uguaccaugcugguagccagugucaaguaaccccuugcugggaaccaguguugugcuac	gi|354327145|gb|AGKD01131383.1|:3423..3533:-
sal-nov-365	175.2	yes	uguaccuauguggguguuugugg	uccuacacccauacaggacacu	uccuacacccauacaggacacuguaccacugaauguguaccuauguggguguuugugg	gi|354224874|gb|AGKD01233653.1|:859..971:-
sal-nov-366	2.3	yes	uguaccuauguggguguuugugg	cuacacccauacaggaca	cuacacccauacaggacacugcacuacugaauguguaccuauguggguguuugugg	gi|354103671|gb|AGKD01354799.1|:157..268:+
sal-nov-367	2.6	yes	uguaucccccugagacugagacu	gcucagccuggggggagaugcagg	uguaucccccugagacugagacugccgcgcucgacugcucagccuggggggagaugcagg	gi|354424201|gb|AGKD01034835.1|:6474..6586:-
sal-nov-368	1.4	yes	uguauuacaguauauagggaau	ucccuacauauagugcacu	ucccuacauauagugcacuacuagcccuaugggcccggggucuaaaguauugcaauaguguauuacaguauauagggaau	gi|354421046|gb|AGKD01037990.1|:8624..8733:+
sal-nov-369	2.2	yes	ugucacugacuguugaaaucag	uucaacagucagugacucaggc	uucaacagucagugacucaggcugucacugacuguugaaaucag	gi|354417874|gb|AGKD01041162.1|:4176..4286:-
sal-nov-370	240	yes	ugucucagaccuguuugugcug	gucacaacggaucugggaucagu	ugucucagaccuguuugugcuguaguuguuaucaggaugucacaacggaucugggaucagu	gi|354348584|gb|AGKD01110157.1|:1726..1837:-
sal-nov-371	498	yes	ugucuuucaaagcauagcuugg	caacuguuuuugagggccauga	ugucuuucaaagcauagcuuggcuugguuuacauuagccaacuguuuuugagggccauga	gi|354152828|gb|AGKD01305658.1|:1669..1779:+
sal-nov-372	441.6	yes	ugucuuucaaagcauagcuugg	caacuauuuuugagggccacg	ugucuuucaaagcauagcuuggcuugguuuacauuagccaacuauuuuugagggccacg	gi|354143605|gb|AGKD01314881.1|:1655..1766:+
sal-nov-373	47608.9	no	ugugcaaacccaagcaaaacuga	agcuuugcggggugggcagucagc	agcuuugcggggugggcagucagccuuuuuguaggagcagcugugcaaacccaagcaaaacuga	gi|354452722|gb|AGKD01006323.1|:1295..1405:+
sal-nov-374	1575.8	yes	ugugcaaauccaugcaaaacucu	aguuuugcaggguugcuuucagc	aguuuugcaggguugcuuucagcuucugaaaauuuccgcugugcaaauccaugcaaaacucu	gi|354260329|gb|AGKD01198198.1|:4711..4820:-
sal-nov-375	65.4	yes	ugugcagauagaccgacugaag	gucaguuagucuaucuuauacagc	gucaguuagucuaucuuauacagcuacuguaguguauguauaggcugugcagauagaccgacugaag	gi|354329384|gb|AGKD01129144.1|:7186..7295:-
sal-nov-376	217.2	no	ugugcccaugucugaugugaaac	aucacagucaaacaggcuccuacc	aucacagucaaacaggcuccuaccuugaacucaguggcagugugcccaugucugaugugaaac	gi|354423573|gb|AGKD01035463.1|:14332..14443:-
sal-nov-377	1.3	yes	ugugugugugugugugu	auauauagucuuacu	uguguguguguguguguguaguagcugauaugaacuagcagcuucuccugguugaacucagccaguauaaagcucagucagauuacauauauauagucuuacu	gi|354269892|gb|AGKD01188635.1|:2023..2137:-
sal-nov-378	2.3	yes	uguguuaggccuccgagucug	gcgucucagaggucaaacacagu	gcgucucagaggucaaacacaguaagucauauuaagcuguguuaggccuccgagucug	gi|354449383|gb|AGKD01009660.1|:24121..24231:-
sal-nov-379	0	yes	uguuaaaugugauauuguagaau	ucuacaccagauucuauugu	uguuaaaugugauauuguagaaucugguugauauaaaaacaggauucuacaccagauucuauugu	gi|354454466|gb|AGKD01004580.1|:1819..1931:-
sal-nov-380	1.5	yes	uguuauuuguaaaucagucagu	ugacagaucuacaaauaauagu	ugacagaucuacaaauaauaguuauuuaugauguuauuuguaaaucagucagu	gi|354456510|gb|AGKD01002536.1|:5812..5923:-
sal-nov-381	2	yes	uuaaacugcagucugacu	gcauacugcaguuagacu	gcauacugcaguuagacugcaauuuaacugcaguuauacugcauuguaguacaguuaaacugcagucugacu	gi|354421218|gb|AGKD01037818.1|:4461..4568:-
sal-nov-382	0.2	yes	uuaaauuaggaguagaggcaga	guuuucuacugcuaaauuuauuu	guuuucuacugcuaaauuuauuuuaauauauauuuuaaaugucauuuaaauuaggaguagaggcaga	gi|354420292|gb|AGKD01038744.1|:16800..16911:-
sal-nov-383	0.6	yes	uuacaauuaaaggauauuucuug	ggaaaucucucuuaauuguuugg	uuacaauuaaaggauauuucuugugacugagcauaaacggaaaucucucuuaauuguuugg	gi|354364716|gb|AGKD01094320.1|:2588..2700:-
sal-nov-384	0.3	yes	uuacaauuaaaggauauuucuug	ggaaaugucccuuaauuguuugg	uuacaauuaaaggauauuucuugcgaaugaaugagagacggaaaugucccuuaauuguuugg	gi|354370269|gb|AGKD01088767.1|:4077..4189:-
sal-nov-385	0.4	yes	uuaccguaguaacggacuguuacu	caacagacuauuacugcaacu	uuaccguaguaacggacuguuacuguaaccguuaucguagcaacagacuauuacugcaacu	gi|354026448|gb|AGKD01432022.1|:292..405:-
sal-nov-386	2.2	yes	uuaggccaggacuaggcuuaug	aaagcuuaguccuggauuaaaa	aaagcuuaguccuggauuaaaaaccuuugugcuuuuuaggccaggacuaggcuuaug	gi|354405890|gb|AGKD01053146.1|:8591..8701:-
sal-nov-387	176.4	no	uuaggguuaggguuagg	uuaggguuaagguuaggg	uuaggguuaagguuaggguaugguuaggguuaggguacgguuaggguuaggguuagg	gi|354261929|gb|AGKD01196598.1|:2605..2712:+
sal-nov-388	643.4	yes	uucacuauaucgggaauagggu	cccuauucccuguaaagugca	cccuauucccuguaaagugcacuucuuuugaccagagccauauucacuauaucgggaauagggu	gi|354192538|gb|AGKD01265948.1|:850..958:+
sal-nov-389	1	yes	uucuaaguggaaugcuagugugg	auagcauacuacucagaguaua	auagcauacuacucagaguauaugcccaauauguuucuuuauucuaaguggaaugcuagugugg	gi|354401484|gb|AGKD01057552.1|:4763..4875:-
sal-nov-390	0.7	yes	uucuguccagugaaaugcuguagc	ugcaguuuuauagaccaaugc	uucuguccagugaaaugcuguagcagauauuugcauaugcugcaguuuuauagaccaaugc	gi|354449168|gb|AGKD01009875.1|:11122..11234:+
sal-nov-391	79.8	yes	uucugucccacugagccuggca	gccgguagugaggagcagaa	gccgguagugaggagcagaaggcuaaauaucuccccaagcuggcuucaggagaacauguagcugccuucugucccacugagccuggca	gi|354412458|gb|AGKD01046578.1|:12837..12946:+
sal-nov-392	66	no	uugaagaaacaggaaguauaga	uuuuuguuguugcuucu	uuuuuguuguugcuucuaucauggugguucugaacuugaagaaacaggaaguauaga	gi|354413112|gb|AGKD01045924.1|:1139..1249:-
sal-nov-393	124.6	no	uugacuaggacaaucaggcga	ccugauucaacuaaucaucaag	ccugauucaacuaaucaucaagcucuugacuaggacaaucaggcga	gi|354443736|gb|AGKD01015306.1|:13263..13372:+
sal-nov-394	2393.8	yes	uugauuauuuaaaucggcugug	cagcugauucaaauaaccaacu	cagcugauucaaauaaccaacucaucaucaagcuuugauuauuuaaaucggcugug	gi|354427434|gb|AGKD01031602.1|:14155..14266:-
sal-nov-395	2.9	yes	uugauuauuugaaucagcug	gcugauucaaauacccaacu	gcugauucaaauacccaacucgucaucaagcuuugauuauuugaaucagcug	gi|354434162|gb|AGKD01024874.1|:1783..1892:-
sal-nov-396	2515.3	yes	uugauuauuugaauuggcugug	cagcugauucaaauaaccaacu	cagcugauucaaauaaccaacuaaacaucaagcuuugauuauuugaauuggcugug	gi|354389165|gb|AGKD01069871.1|:8249..8360:-
sal-nov-397	2.9	yes	uugauuauuugaauuggcugug	cacagcugauucaaauaa	cacagcugauucaaauaaugaauucaucaugaagcuuugauuauuugaauuggcugug	gi|354293853|gb|AGKD01164675.1|:50..161:+
sal-nov-398	2.1	yes	uugcacaccguuagaacccagc	ggguguaggaugugugcuacagaaacgca	uugcacaccguuagaacccagcgcuguccugacagugcugugcuggguguaggaugugugcuacagaaacgca	gi|354339445|gb|AGKD01119296.1|:6769..6879:-
sal-nov-399	2.1	yes	uugcccacauucuccacca	guucaagggugugggguuuc	uugcccacauucuccaccacaaguagcagguucaagggugugggguuuc	gi|354367655|gb|AGKD01091381.1|:10289..10398:-
sal-nov-400	971.3	yes	uugcugauuacacugucuguga	aaggcacaguuaaccagcaugg	uugcugauuacacugucugugauguauucacaauucaaggcacaguuaaccagcaugg	gi|354269531|gb|AGKD01188996.1|:1482..1593:+
sal-nov-401	1.7	yes	uugcuggugaaauugucuguga	aagggauauuuaaccagcaugu	uugcuggugaaauugucugugauuuauucaagggauauuuaaccagcaugu	gi|354091020|gb|AGKD01367450.1|:156..266:+
sal-nov-402	340.8	no	uugcuggugacauugccuguga	cagaguaggugaacggauuau	cagaguaggugaacggauuaucuccacaugcuugguucccaggugugauggugugggggugcuuugcuggugacauugccuguga	gi|354420722|gb|AGKD01038314.1|:10347..10458:+
sal-nov-403	397.1	yes	uugcuggugagacugucuguga	aagaaacacuuaaccagcaugg	uugcuggugagacugucugugauauauuuagauuucaagaaacacuuaaccagcaugg	gi|354306704|gb|AGKD01151824.1|:2042..2153:+
sal-nov-404	2091.4	yes	uugcugguuaaacugucuguga	aaggcacacuuaaccagcaugg	uugcugguuaaacugucugugauuucuuuagaauucaaggcacacuuaaccagcaugg	gi|354404616|gb|AGKD01054420.1|:6542..6652:-
sal-nov-405	1822.1	yes	uugcugguuacauggucuguga	aaggcacacuuaaccagcaugg	uugcugguuacauggucugugauuuauuuauaauucaaggcacacuuaaccagcaugg	gi|354023037|gb|AGKD01435433.1|:42..153:-
sal-nov-406	129.6	no	uuggagguaaauuagcagaaugg	aaccugccaguccccuucauaca	uuggagguaaauuagcagaauggcuguuuucugugccaaccugccaguccccuucauaca	gi|354449514|gb|AGKD01009529.1|:2203..2313:+
sal-nov-407	2.7	yes	uugggcagggcuguguuuuuga	aaaagcaagcccuggccgaca	aaaagcaagcccuggccgacacagguggugcagugcaucaauguugggcagggcuguguuuuuga	gi|354410116|gb|AGKD01048920.1|:1385..1495:+
sal-nov-408	1.9	yes	uuggucuuguggaugggagaua	ugucccacuugcaagagcuaau	ugucccacuugcaagagcuaauugaacaacaauguuuggucuuguggaugggagaua	gi|354351556|gb|AGKD01107480.1|:4927..5035:+
sal-nov-409	2.4	yes	uugguuauuugaaucggcugug	cagcggauuaaaauaaucaacu	cagcggauuaaaauaaucaacuaaucaucaagcuuugguuauuugaaucggcugug	gi|354444825|gb|AGKD01014217.1|:2366..2478:-
sal-nov-410	406.1	yes	uugucucugauuggggagcaua	ugguucccaauaagaggcagcu	ugguucccaauaagaggcagcuguuuaucguugucucugauuggggagcaua	gi|354383168|gb|AGKD01075868.1|:5365..5472:+
sal-nov-411	80.2	yes	uuguuggugacaaugucuguga	caagacacacuuaaccagcauggcu	uuguuggugacaaugucugugaauaauuuagaauucaagacacacuuaaccagcauggcu	gi|354443844|gb|AGKD01015198.1|:12095..12205:+
sal-nov-412	337	yes	uuguuggugacauugucuguga	caagacacacuuaaccagcauggcu	uuguuggugacauugucugugauuuauuuagaauucaagacacacuuaaccagcauggcu	gi|354419031|gb|AGKD01040005.1|:2910..3021:-
sal-nov-413	53	yes	uuuaaaaugugaacuauaccu	ggauaauucacuuuuugaagu	ggauaauucacuuuuugaaguaagcuuauucauuuuaaaaugugaacuauaccu	gi|354452752|gb|AGKD01006293.1|:5076..5186:-
sal-nov-414	600.4	yes	uuuaacaugcaccuguggaacgg	uguuucccaugcuuguucaau	uguuucccaugcuuguucaaugaaccauaauucauuguuuaacaugcaccuguggaacgg	gi|354087696|gb|AGKD01370774.1|:12..124:+
sal-nov-415	1.9	yes	uuuaacgucaguggucaugaag	acauaacccugauacuuaaaau	acauaacccugauacuuaaaaugacaagcuauugauuucuuuaacgucaguggucaugaag	gi|354452389|gb|AGKD01006656.1|:16699..16810:+
sal-nov-416	2754.2	yes	uuuauuauuugaaucggcugug	acagcugauuaaaauaauc	acagcugauuaaaauaaucaaaacuugguaaugaguuuauuauuugaaucggcugug	gi|354422157|gb|AGKD01036879.1|:345..456:-
sal-nov-417	2	yes	uuuauuauuugaaucggcugug	cagcugauuucauaucaaagcu	cagcugauuucauaucaaagcuugauuaguuuauuauuugaaucggcugug	gi|354426489|gb|AGKD01032547.1|:830..941:-
sal-nov-418	2	yes	uuuauuauuugaaucggcugug	cacaacugauuuaaauaa	cacaacugauuuaaauaaucaacuaacguuaaucaucaagcuuuuuauuauuugaaucggcugug	gi|354457889|gb|AGKD01001160.1|:33720..33829:+
sal-nov-419	483.6	yes	uuucugaccaugugaccuggggg	ucaggucacauguucaggaua	uuucugaccaugugaccugggggccgagaguguuuccaccucaggucacauguucaggaua	gi|354452966|gb|AGKD01006079.1|:5407..5518:-
sal-nov-420	156.1	yes	uuugaaagggcaacaauacuc	cuauuguugucauaccauaca	cuauuguugucauaccauacauguuacaugucuuauacauguuugaaagggcaacaauacuc	gi|354352111|gb|AGKD01106925.1|:10638..10748:-
sal-nov-421	2.5	yes	uuugaaccagcuguguagugc	acuacacagcugauucuaauc	acuacacagcugauucuaaucgucaaacuugauaaugaguuggcuauuugaaccagcuguguagugc	gi|354402419|gb|AGKD01056617.1|:216..326:+
sal-nov-422	0.7	yes	uuugaauguuaacagacacuuu	ggugucuuuugauauuucauauu	ggugucuuuugauauuucauauucauauuuugguauuccagauguuugaauguuaacagacacuuu	gi|354451551|gb|AGKD01007494.1|:624..731:+
sal-nov-423	2.3	yes	uuugacauugugcugggagaca	ucucccagcacaacaacgucaacag	uuugacauugugcugggagacauacaaguaacguuaugucucccagcacaacaacgucaacag	gi|354348345|gb|AGKD01110396.1|:1773..1882:+
sal-nov-424	0.2	yes	uuugagucagcuguguagugc	acuacacaucuuauucaaagc	acuacacaucuuauucaaagcuugaugauuaguugaacauuugagucagcuguguagugc	gi|354306015|gb|AGKD01152513.1|:6830..6942:-
sal-nov-425	2.3	yes	uuugguucucaauuagaggca	cucuaauuggggaucaa	uuugguucucaauuagaggcagcugguaaucguugccucuaauuggggaucaa	gi|354338378|gb|AGKD01120363.1|:4357..4468:-
sal-nov-426	66.1	yes	uuuugaaugguguuauugugugu	accagucaccccaucaggacc	accagucaccccaucaggaccuuuggguguauauuaagguuuugaaugguguuauugugugu	gi|353957833|gb|AGKD01500637.1|:166..278:-
sal-nov-427	290.9	yes	uuuugaauguagccuagugcu	cacuaggcugcauucaaaa	uuuugaauguagccuagugcuguugcaauucaucuagcacuaggcugcauucaaaa	gi|354383266|gb|AGKD01075770.1|:620..730:-

## Sheet: Sheet2
ID	miRDeep* score	sequence	loci
sal-nov-428	227015	TGAGTTTCTTAAACCTGAGTT	chr4+11964206~11964282
sal-nov-429	40066.1	AGCTCCCACACAAACCAAAGGG	chr20+18860039~18860117
sal-nov-430	39409	CTTCACTTCTGCTCCTGGTGTC	chr19+19669312~19669390
sal-nov-431	8492.35	AACCTCTGCCTCCCAAGTTCAA	chr18+23967062~23967140
sal-nov-432	603.15	ATTTTTTCCCAAAATTGATGTA	chr20-10757919~10757997
sal-nov-433	561.08	CCTGCCGTTCCTTTGGCCTGGA	chr1-18542073~18542151
sal-nov-434	151.47	ATATCTATTAATATGTATACTC	chr4+39333164~39333242
sal-nov-435	52.83	CCCTGAAGCAGGCTCTTTCATC	chr1-11369500~11369578
sal-nov-436	4.71	CCGTTCCCGGAGGGCTTGATGG	chr11-1300614~1300692
sal-nov-437	1.79	GTTGAAGGCTGGCGCGAACAGCC	chr1-2452789~2452869
sal-nov-438	1.79	GGAGAGTGTGCTTCTCGCTGCC	chr1-63795982~63796060
sal-nov-439	1.46	TGCATGTATATGTGTACATGCA	chr1-5928729~5928807
sal-nov-440	1.43	GGGGGTGGATGGATGGCTG	chr7+1716073~1716145
sal-nov-441	1.36	CTTGGGCTGTCGTCCAGGGT	chr7+28569977~28570051
sal-nov-442	1.26	TACGAGTCTCCCCATGGCACCT	chr16+1213304~1213382
sal-nov-443	1.22	CGCCGGACCUGCUCACUCGCGC	chr14+4495045~4495123
sal-nov-444	1.22	CAGGGGGGTGAGAGTGCCT	chr2+27248319~27248391
sal-nov-445	1.18	GGCCGAGGTGGGCGGATCACCTG	chr1+4624504~4624584
sal-nov-446	1.09	CCTACCCCTCCCTCTTTGCTG	chr11+12278133~12278209
sal-nov-447	1.09	CAGACTGAGATGGAGCCAGGGTG	chr20+864586~864666
sal-nov-448	1.06	GGTGTCTCTCCCTGGGAGCT	chr22+24109323~24109397
sal-nov-449	1.05	TGGTAGAGTGGCCTCATTCTGGT	chr3-14980648~14980728
sal-nov-450	1.03	GAGCAGGTCAGTCCCGTCTCC	chr19+17941484~17941560
sal-nov-451	1.03	TAGGATTGCTTCGGGCCAGGAG	chr12-5561072~5561150
sal-nov-452	0.98	CTCCCAGGGTCTCTGCCTGGCT	chr11-25750770~25750848
sal-nov-453	0.97	GGAAAAGCACTGGGTTAGAAGT	chr1-11361541~11361619
sal-nov-454	0.86	GCACCAGCACCTCTGTGACTTC	chr19+4064756~4064834
sal-nov-455	0.82	GGGAGTAGCGCTTTGCGGAGC	chr17+2203265~2203341
sal-nov-456	0.82	CCTCTGGAGGGCATCTGGGAG	chr7-1119313~1119389
sal-nov-457	0.78	AAGAGGATATGATTGCACCGCTG	chr1-51415578~51415658
sal-nov-458	0.77	CGCTTGAACCTGGGAGGCAGAGG	chr1+22078377~22078457
sal-nov-459	0.77	GGAAGTGGTGACAGCGATTCCTG	chr1-2437829~2437909
sal-nov-460	0.77	ACTGCACTCCAGCCTGCTGAGA	chr4-15969035~15969113
sal-nov-461	0.65	CAGCAGGTATCATCTGGTAAGG	chr14+14558945~14559023
sal-nov-462	0.64	CCTGGGCAACACAGCAAGACTCC	chr18+11091307~11091387
sal-nov-463	0.64	CCTTGCACGGGGGCCTGTGTG	chr4+3304273~3304349
sal-nov-464	0.64	TGAACCTGGGAGGTGGAGGTTGC	chr8+26158237~26158317
sal-nov-465	0.63	CCCTCGACCCCCTTTGAGGCAGG	chr1+870808~870888
sal-nov-466	0.57	CGGAGCGGCCCTGCTCTCTTGC	chr4+726629~726707
sal-nov-467	0.5	GCCGTCGGGCCGCGGTAA	chr22-8534676~8534746
sal-nov-468	0.47	CTGGCAGGCCTTACCTGAGGAT	chr17+8049888~8049966
sal-nov-469	0.47	TCACTGCAAGCTCCAGCCTCCC	chr2-35532287~35532365
sal-nov-470	0.46	TGTTATTCGTGGGGGAAC	chr13+7441102~7441172
sal-nov-471	0.45	CAGTGCCCTACGTGGCTGATG	chr7+31013898~31013974
sal-nov-472	0.45	TTACTCTTTCGATTCCTCTTAA	chr1-34134919~34134997
sal-nov-473	0.41	CGGATGCCGAGTCAGGTGAGAAA	chr19+18542454~18542534
sal-nov-474	0.41	GAGCATGTGTGTGGGGGCGGC	chr1-11419568~11419644
sal-nov-475	0.41	CACAGCTGTCTCTGTTTAGGGC	chr11-34257453~34257531
sal-nov-476	0.4	ACTGCAAGCTCCGCCTCCCGGGT	chr4-11922534~11922614
sal-nov-477	0.39	CCATGGGGCTGCCCACTCT	chr14+20156374~20156446
sal-nov-478	0.35	AGGTGAGGAAGGGCCCCTGGGCT	chr1+1245182~1245262
sal-nov-479	0.34	GAGGCTGAGGCAGGAGAATCAC	chr14+23253675~23253753
sal-nov-480	0.32	CCCGGGTGATGGTGGGATGAG	chr7-1168457~1168533
sal-nov-481	0.28	GCCAAGGCTTGTGGCTTGCACC	chr6-15536705~15536783
sal-nov-482	0.19	GTGCAGGCAGTGGACGCCTCT	chr10+13774388~13774464
sal-nov-483	0.19	CTCAGGGCCCTGGGTCTCAG	chr16-4650566~4650640
sal-nov-484	0.18	GGGTTTTACCATGTTGGCCAGG	chr1+13361584~13361662
sal-nov-485	0.17	ACCCAGGAGGCGGAGCTTGCAA	chr16+289525~289603
sal-nov-486	0.17	GAGGCAGAGGTGGGCAGATCAC	chr22+25648707~25648785
sal-nov-487	0.17	AACATGGGCATATGGATTTT	chr6+32289242~32289316
sal-nov-488	0.15	GGGACCTGGGCTGGTGAGGGCTC	chr1+864747~864827
sal-nov-489	0.15	TTGCATGGCGCCTGAGTGCACC	chr4+15343440~15343518
sal-nov-490	0.14	TGCAACGGCGCGATCTCGGCTCA	chr4+28969911~28969991
sal-nov-491	0.14	CTGGGCTCGGGCTTGGTTCCGG	chr2-9563343~9563421
sal-nov-492	0.11	ATGCTATATATATATTCGAAT	chr11-23007781~23007857
sal-nov-493	0.1	GTAATGACGGCGGGCCAGGCTCT	chr1-2457141~2457221
sal-nov-494	0.04	GACAGGGGCTGGGGTGGGG	chr7-9890154~9890226
sal-nov-495	0.02	AGCTGAGTGTCTGCCCGCTCGAG	chr1+906037~906117
sal-nov-496	0.01	GGGTCTCTGGGATGAGGCTGGAG	chr7+388551~388631
