# Supplementary material for: Patterns of MiRNA Expression in Arctic Charr Development
Source: PLoS One. 2014 Aug 29;9(8):e106084. doi: 10.1371/journal.pone.0106084 (PMC4149506; doi:10.1371/journal.pone.0106084)
Supplement: File S2 — R code used to calculate relative expression (fold change) for each miRNA compared to stage 1 in AC. (R) [file pone.0106084.s008.r]

library(ggplot2)
library(gridExtra)
library(reshape)

deltaDeltaTransform <- function(dat,geneList,all_gene=FALSE){
    for (gene in geneList){
        diff_gene <- paste(gene,"_diff",sep="")
        norm_gene <- paste(gene,"_norm",sep="")
        if  (!all_gene){
            dat[[diff_gene]] <- dat[[gene]]-dat[["U2"]]
        }else{
            dat[[diff_gene]] <- dat[[gene]]-apply(dat[,c("X196a","X199a","X181a","X140","X30b","X26a","X206","X17")],1,function(x){exp(mean(log(x)))})
        }
        diff_gene_mean <- mean(subset(dat,Time.point=="150" & Morph=="AC" )[[diff_gene]])
        dat[[norm_gene]] <- 2^(-(dat[[diff_gene]]-diff_gene_mean))
    }
    return(dat)
}

qpcr_dat <- read.table("QPCR_ct.csv",sep=",",header=TRUE)
geneList <- c("X196a","X199a","X181a","X140","X30b","X26a","X206","X17")
qpcr_dat <- deltaDeltaTransform(qpcr_dat,geneList,all_gene=TRUE)
#qpcr_dat <- deltaDeltaTransform(qpcr_dat,geneList,all_gene=FALSE)

# Now the hts-part
sequences <- c(X196a="TAGGTAGTTTCATGTTGCTG",X199a="ACAGTAGTCTGCACATTGGT",X181a="ACCATCGACCGTTGATTGTA",X140="TACCACAGGGTAGAACCACG",X30b="TGTAAACATCCTACACTCAG",X26a="TTCAAGTAATCCAGGATAGG",X206="TGGAATGTAAGGAACTGTGT",X17="CAAAGTGCTTACAGTGCAGG")

seq2names  <- names(sequences)
names(seq2names) <- sequences
if (TRUE){
    hts_dat <- read.table("counts_cpm3_vsd.txt") 
}else {
    hts_dat <- read.table("counts_cpm3.txt") 
    rownames(hts_dat) <- hts_dat[,1]
    hts_dat <- hts_dat[,-1]
    colnames(hts_dat) <- c("FISH1.t1","FISH1.t2","FISH1.t3","FISH1.t4","FISH2.t1","FISH2.t2","FISH2.t3","FISH2.t4")
}

#Transform everything to have the same names
sel_hts_dat <- hts_dat[rownames(hts_dat) %in% sequences,]
sel_hts_dat$seqs <- rownames(sel_hts_dat)
sel_hts_dat <- transform(sel_hts_dat,names=seq2names[seqs])
me_sel_hts_dat <- melt(sel_hts_dat)
me_sel_hts_dat <- transform(me_sel_hts_dat,Time.point=sub("FISH[12]\\.t","",variable,perl=TRUE))
me_sel_hts_dat <- transform(me_sel_hts_dat,Morph=sub("\\.t[1234]","",variable,perl=TRUE))
me_sel_hts_dat <- transform(me_sel_hts_dat,Morph=ifelse(Morph=="FISH1","SB","AC"))


plot_miRNAs <- function(x="X181a",xseq="AAA"){
    plot_hts_dat <- subset(me_sel_hts_dat,names==x)
    p_hts <- ggplot(data=plot_hts_dat)+
             geom_point(aes(Morph,value,col=Morph))+
             facet_wrap(~Time.point,ncol=4)+
             theme_bw()+
             xlab(NULL)+
             ylab("VST")
    qpcr_dat_cp <- qpcr_dat
    qpcr_dat_cp[["plot_val"]] <- qpcr_dat[[paste(x,"_norm",sep="")]]
    p <- ggplot(data=qpcr_dat_cp)+geom_boxplot(aes(Morph,plot_val,fill=Morph)) +facet_wrap(~Time.point)+theme_bw()+ylab("Fold change")
    grid.arrange(p_hts,p,main=paste(x,xseq))
}

pdf("comparison.pdf")
    for (name in names(sequences)){
        print(name)
        plot_miRNAs(name,sequences[name])
    }
dev.off()


u2 <- ggplot(data=qpcr_dat)+geom_boxplot(aes(Morph,U2,fill=Morph)) +facet_wrap(~Time.point)+theme_bw()
pdf("U2.pdf")
    plot(u2)
dev.off()
